# Supplementary material for: The relationship between physical exercise and subjective well-being in Chinese older people: The mediating role of the sense of meaning in life and self-esteem
Source: Front Psychol. 2022 Nov 10;13:1029587. doi: 10.3389/fpsyg.2022.1029587 (PMC9685655; doi:10.3389/fpsyg.2022.1029587)
Supplement: Supplementary file 1 [file Table_1.XLSX]

## Sheet: 最终数据
序号	性别	TD1	TD2	TD3	SM1	SM2	SM3	SM4	SM5	SM6	SM7	SM8	SM9	SM10	ZZ1	ZZ2	ZZ3	ZZ4	ZZ5	ZZ6	ZZ7	ZZ8	ZZ9	ZZ10	ZG1	ZG2	ZG3	ZG4	ZG5	ZG6	ZG7	ZG8	ZG9	体育	生命	自尊	主观	Z序号	ZTD1	ZTD2	ZTD3	ZSM1	ZSM2	ZSM3	ZSM4	ZSM5	ZSM6	ZSM7	ZSM8
1	1	3	3	3	3	5	4	4	4	5	5	3	4	5	1	2	1	1	2	2	2	1	2	1	4	3	5	3	3	4	6	3	3	27	42	15	7.175	-1.72586	-0.035926	0.15353	0.0923329	-0.441044	0.825119	0.212369	0.175655	0.20094	0.833031	0.800311	-0.458893
2	2	4	3	4	1	2	3	4	5	3	3	3	4	4	4	3	4	4	2	3	3	2	3	3	2	3	4	2	2	2	4	3	3	48	32	31	6.05	-1.7176	0.648301	0.15353	0.933366	-1.43192	-1.12813	-0.418714	0.175655	0.853606	-0.517221	-0.479576	-0.458893
3	2	5	3	4	7	3	3	4	5	5	2	2	3	4	2	1	2	2	1	1	3	2	2	2	1	5	4	3	3	5	4	3	5	60	38	18	9	-1.70934	1.33253	0.15353	0.933366	1.5407	-0.477046	-0.418714	0.175655	0.853606	0.833031	-1.11952	-1.10411
4	2	4	3	3	7	3	3	4	2	4	2	4	2	2	2	2	1	2	1	2	2	2	2	1	1	6	4	3	6	6	4	4	3	36	33	17	7.55	-1.70109	0.648301	0.15353	0.0923329	1.5407	-0.477046	-0.418714	0.175655	-1.10439	0.157905	-1.11952	0.186329
5	2	4	3	5	3	3	2	3	4	4	4	4	2	4	4	2	2	1	2	2	1	1	2	2	5	4	1	3	2	1	2	3	2	60	33	19	4.825	-1.69283	0.648301	0.15353	1.7744	-0.441044	-0.477046	-1.0498	-0.4534	0.20094	0.157905	0.160368	0.186329
6	2	1	3	2	4	2	3	1	2	2	1	4	1	3	3	1	3	2	1	2	3	1	3	2	4	4	4	5	4	3	6	5	6	6	23	21	10.975	-1.68457	-1.40438	0.15353	-0.7487	0.0543915	-1.12813	-0.418714	-1.71151	-1.10439	-1.19235	-1.75946	0.186329
7	2	3	4	4	5	5	5	3	3	4	4	4	2	4	4	2	1	1	2	2	1	2	3	2	5	6	4	3	4	5	5	4	6	48	39	20	11.1	-1.67631	-0.035926	1.03475	0.933366	0.549827	0.825119	0.843452	-0.4534	-0.451726	0.157905	0.160368	0.186329
8	2	5	3	2	1	3	5	4	3	3	4	5	6	3	3	2	2	1	3	1	3	2	2	2	2	3	4	3	3	2	3	3	1	30	37	21	3.975	-1.66805	1.33253	0.15353	-0.7487	-1.43192	-0.477046	0.843452	0.175655	-0.451726	-0.517221	0.160368	0.831551
9	2	3	4	4	5	6	5	5	6	4	5	3	5	6	4	3	3	2	3	2	3	3	2	1	1	3	5	3	3	4	3	3	3	48	50	26	6.425	-1.6598	-0.035926	1.03475	0.933366	0.549827	1.4762	0.843452	0.80471	1.50627	0.157905	0.800311	-0.458893
10	2	1	3	2	4	5	5	3	6	3	5	6	3	5	4	2	2	2	3	3	2	2	2	2	2	1	1	2	1	3	2	2	4	6	45	24	6.15	-1.65154	-1.40438	0.15353	-0.7487	0.0543915	0.825119	0.843452	-0.4534	1.50627	-0.517221	0.800311	1.47677
11	1	1	4	4	2	4	3	4	4	4	4	5	3	6	4	2	3	3	1	1	1	2	2	2	4	2	3	3	3	4	4	5	3	16	39	21	6.8	-1.64328	-1.40438	1.03475	0.933366	-0.93648	0.174036	-0.418714	0.175655	0.20094	0.157905	0.160368	0.831551
12	1	4	2	3	2	4	3	3	4	5	5	3	3	3	3	1	1	3	1	2	2	1	2	1	5	4	4	3	5	4	4	5	3	24	35	17	7.55	-1.63502	0.648301	-0.727688	0.0923329	-0.93648	0.174036	-0.418714	-0.4534	0.20094	0.833031	0.800311	-0.458893
13	2	3	4	3	3	4	6	3	5	4	5	5	4	5	1	2	2	3	4	3	2	4	2	3	3	5	4	3	3	4	4	5	4	36	44	26	8.275	-1.62677	-0.035926	1.03475	0.0923329	-0.441044	0.174036	1.47453	-0.4534	0.853606	0.157905	0.800311	0.831551
14	2	4	4	5	5	6	6	7	4	5	6	7	7	6	3	4	3	3	3	3	4	3	3	4	6	5	4	4	6	7	5	6	6	80	59	33	11.975	-1.61851	0.648301	1.03475	1.7744	0.549827	1.4762	1.47453	2.06282	0.20094	0.833031	1.44026	2.12199
15	2	1	2	3	6	5	3	3	4	4	2	2	4	3	2	1	2	2	2	1	2	2	1	1	6	5	4	5	3	5	3	6	5	6	36	16	10.125	-1.61025	-1.40438	-0.727688	0.0923329	1.04526	0.825119	-0.418714	-0.4534	0.20094	0.157905	-1.11952	-1.10411
16	2	3	1	1	2	3	2	1	3	2	3	4	2	3	1	1	2	3	2	1	1	2	2	1	6	2	4	2	4	3	3	2	2	3	25	16	5.45	-1.60199	-0.035926	-1.60891	-1.58973	-0.93648	-0.477046	-1.0498	-1.71151	-0.451726	-1.19235	-0.479576	0.186329
17	1	2	2	3	7	1	4	2	3	1	3	1	2	3	3	2	3	3	3	3	2	3	3	3	6	4	6	5	3	4	4	6	6	12	27	28	11.35	-1.59374	-0.720153	-0.727688	0.0923329	1.5407	-1.77921	0.212369	-1.08245	-0.451726	-1.86747	-0.479576	-1.74934
18	2	1	3	4	4	4	5	6	6	4	6	5	6	6	4	1	2	2	2	1	2	1	2	1	4	6	4	6	6	6	4	6	5	12	52	18	10.75	-1.58548	-1.40438	0.15353	0.933366	0.0543915	0.174036	0.843452	1.43376	1.50627	0.157905	1.44026	0.831551
19	2	4	3	4	3	5	5	4	6	6	5	7	5	4	3	1	3	2	1	2	3	2	2	2	2	5	2	5	3	3	4	4	2	48	50	21	5.7	-1.57722	0.648301	0.15353	0.933366	-0.441044	0.825119	0.843452	0.175655	1.50627	1.50816	0.800311	2.12199
20	2	4	1	3	6	4	4	5	6	4	3	5	5	4	3	2	3	2	1	1	3	1	2	1	6	1	4	4	2	3	1	2	2	12	46	19	5.075	-1.56896	0.648301	-1.60891	0.0923329	1.04526	0.174036	0.212369	0.80471	1.50627	0.157905	-0.479576	0.831551
21	1	2	4	3	5	6	5	4	4	4	4	5	5	6	3	1	1	2	3	2	2	1	3	2	7	3	4	3	5	5	4	3	4	24	48	20	8.65	-1.5607	-0.720153	1.03475	0.0923329	0.549827	1.4762	0.843452	0.175655	0.20094	0.157905	0.160368	0.831551
22	2	5	4	5	7	5	5	6	4	6	6	6	7	4	4	4	3	4	4	3	3	3	3	4	6	6	6	7	4	7	7	5	6	100	56	35	12.6	-1.55245	1.33253	1.03475	1.7744	1.5407	0.825119	0.843452	1.43376	0.20094	1.50816	1.44026	1.47677
23	1	4	2	3	2	1	4	2	3	3	3	3	4	4	2	3	3	2	2	4	3	3	4	3	5	3	5	5	3	5	5	3	5	24	29	29	9.75	-1.54419	0.648301	-0.727688	0.0923329	-0.93648	-1.77921	0.212369	-1.08245	-0.451726	-0.517221	-0.479576	-0.458893
24	2	1	5	5	7	2	3	3	4	2	2	3	2	2	4	2	4	3	3	2	2	2	2	4	5	6	6	6	4	6	4	5	5	25	30	28	10.75	-1.53593	-1.40438	1.91597	1.7744	1.5407	-1.12813	-0.418714	-0.4534	0.20094	-1.19235	-1.11952	-0.458893
25	1	2	3	4	2	4	4	6	7	4	5	4	4	4	3	2	1	1	1	2	2	1	1	1	2	4	7	6	7	4	5	7	4	24	44	15	9.65	-1.52767	-0.720153	0.15353	0.933366	-0.93648	0.174036	0.212369	1.43376	2.15894	0.157905	0.800311	0.186329
26	2	1	2	3	5	6	4	6	4	5	6	5	6	4	4	2	2	3	2	3	3	4	3	4	1	6	3	4	4	6	4	5	5	6	51	30	9.625	-1.51942	-1.40438	-0.727688	0.0923329	0.549827	1.4762	0.212369	1.43376	0.20094	0.833031	1.44026	0.831551
27	1	1	3	4	2	5	3	6	3	5	3	3	3	4	1	2	1	2	3	2	2	1	2	1	6	4	5	4	4	4	5	5	6	12	37	17	11.225	-1.51116	-1.40438	0.15353	0.933366	-0.93648	0.825119	-0.418714	1.43376	-0.451726	0.833031	-0.479576	-0.458893
28	2	4	3	2	5	1	1	3	1	2	3	3	2	4	2	3	4	3	4	2	3	3	2	4	4	1	2	3	1	1	2	3	2	24	25	30	4.325	-1.5029	0.648301	0.15353	-0.7487	0.549827	-1.77921	-1.68088	-0.4534	-1.75706	-1.19235	-0.479576	-0.458893
29	1	5	2	2	3	1	1	1	3	4	2	2	1	3	4	2	2	3	3	4	3	3	3	2	1	3	3	2	3	3	4	3	3	20	21	29	6.05	-1.49464	1.33253	-0.727688	-0.7487	-0.441044	-1.77921	-1.68088	-1.71151	-0.451726	0.157905	-1.11952	-1.10411
30	1	1	1	1	1	2	2	3	2	1	2	1	2	2	1	2	1	1	1	2	1	1	1	2	1	2	1	1	1	2	1	1	1	1	18	13	2.35	-1.48639	-1.40438	-1.60891	-1.58973	-1.43192	-1.12813	-1.0498	-0.4534	-1.10439	-1.86747	-1.11952	-1.74934
31	1	5	3	4	1	4	2	3	4	3	4	5	2	4	4	2	2	2	3	4	3	4	3	3	4	3	2	2	4	4	4	2	1	60	32	30	4.225	-1.47813	1.33253	0.15353	0.933366	-1.43192	0.174036	-1.0498	-0.4534	0.20094	-0.517221	0.160368	0.831551
32	1	2	4	2	1	2	4	4	1	3	3	1	2	3	2	3	1	3	2	1	1	2	3	2	7	5	3	4	4	3	4	3	4	16	24	20	8.525	-1.46987	-0.720153	1.03475	-0.7487	-1.43192	-1.12813	0.212369	0.175655	-1.75706	-0.517221	-0.479576	-1.74934
33	2	3	4	3	7	4	5	5	4	5	5	7	6	4	1	2	1	2	1	1	2	2	1	1	2	4	3	5	5	4	5	4	4	36	52	14	8.4	-1.46161	-0.035926	1.03475	0.0923329	1.5407	0.174036	0.843452	0.80471	0.20094	0.833031	0.800311	2.12199
34	2	2	3	3	7	3	1	1	3	1	3	1	2	4	3	3	3	2	3	2	3	2	3	3	2	3	4	4	2	4	2	4	2	18	26	27	5.325	-1.45335	-0.720153	0.15353	0.0923329	1.5407	-0.477046	-1.68088	-1.71151	-0.451726	-1.86747	-0.479576	-1.74934
35	2	2	3	3	7	5	3	3	4	2	4	3	5	4	2	2	1	2	2	2	1	1	1	2	6	5	6	5	3	5	6	5	4	18	40	16	9.525	-1.4451	-0.720153	0.15353	0.0923329	1.5407	0.825119	-0.418714	-0.4534	0.20094	-1.19235	0.160368	-0.458893
36	1	3	3	3	4	5	3	4	3	3	3	6	4	4	1	3	4	2	4	4	3	3	4	2	7	4	2	3	2	3	3	4	3	27	39	30	6.8	-1.43684	-0.035926	0.15353	0.0923329	0.0543915	0.825119	-0.418714	0.175655	-0.451726	-0.517221	-0.479576	1.47677
37	2	5	4	4	2	3	3	5	3	2	4	3	5	2	1	2	3	2	3	2	3	2	3	2	2	4	2	3	3	3	3	5	3	80	32	23	6.425	-1.42858	1.33253	1.03475	0.933366	-0.93648	-0.477046	-0.418714	0.80471	-0.451726	-1.19235	0.160368	-0.458893
38	2	2	2	1	1	5	6	5	3	5	6	6	6	5	3	1	2	2	1	1	2	1	2	1	6	5	6	4	5	4	4	4	5	4	48	16	10.25	-1.42032	-0.720153	-0.727688	-1.58973	-1.43192	0.825119	1.47453	0.80471	-0.451726	0.833031	1.44026	1.47677
39	2	5	5	4	5	5	6	4	4	6	6	5	4	4	4	4	4	3	4	3	4	3	3	3	5	6	4	7	4	4	6	5	7	100	49	35	12.825	-1.41207	1.33253	1.91597	0.933366	0.549827	0.825119	1.47453	0.175655	0.20094	1.50816	1.44026	0.831551
40	1	4	2	3	3	4	3	4	3	5	6	6	3	4	3	2	2	2	1	2	2	2	1	1	7	3	3	3	3	4	2	4	3	24	41	18	6.925	-1.40381	0.648301	-0.727688	0.0923329	-0.441044	0.174036	-0.418714	0.175655	-0.451726	0.833031	1.44026	1.47677
41	2	1	1	3	7	3	1	1	1	3	1	4	4	1	4	2	1	2	2	2	1	3	3	1	4	3	3	3	4	2	4	4	4	3	26	21	7.775	-1.39555	-1.40438	-1.60891	0.0923329	1.5407	-0.477046	-1.68088	-1.71151	-1.75706	-0.517221	-1.75946	0.186329
42	2	3	1	1	3	4	1	3	3	4	4	3	4	2	3	2	2	1	1	1	1	2	1	2	1	6	5	6	6	6	6	3	6	3	31	16	11.475	-1.38729	-0.035926	-1.60891	-1.58973	-0.441044	0.174036	-1.68088	-0.4534	-0.451726	0.157905	0.160368	-0.458893
43	2	3	3	2	7	4	4	3	6	4	5	5	4	5	3	2	2	2	2	2	3	2	2	2	3	2	4	3	4	3	2	1	2	18	47	22	4.95	-1.37904	-0.035926	0.15353	-0.7487	1.5407	0.174036	0.212369	-0.4534	1.50627	0.157905	0.800311	0.831551
44	1	2	3	2	2	4	1	3	4	4	1	2	1	1	2	3	3	2	2	3	3	3	2	3	2	4	4	4	2	3	4	3	2	12	23	26	5.45	-1.37078	-0.720153	0.15353	-0.7487	-0.93648	0.174036	-1.68088	-0.4534	0.20094	0.157905	-1.75946	-1.10411
45	2	1	1	2	4	5	4	3	6	5	3	3	3	3	4	2	2	2	1	1	2	2	2	1	7	4	3	2	1	2	3	3	3	2	39	19	6.425	-1.36252	-1.40438	-1.60891	-0.7487	0.0543915	0.825119	0.212369	-0.4534	1.50627	0.833031	-0.479576	-0.458893
46	1	3	3	2	5	3	6	3	3	5	4	5	4	5	3	2	1	1	2	2	2	2	2	2	4	3	4	1	3	2	4	1	4	18	43	19	7.15	-1.35426	-0.035926	0.15353	-0.7487	0.549827	-0.477046	1.47453	-0.4534	-0.451726	0.833031	0.160368	0.831551
47	1	5	3	4	7	4	5	7	6	6	6	5	6	6	3	3	3	3	3	3	3	3	3	3	6	7	4	4	5	6	5	5	7	60	58	30	12.95	-1.346	1.33253	0.15353	0.933366	1.5407	0.174036	0.843452	2.06282	1.50627	1.50816	1.44026	0.831551
48	1	4	4	4	1	3	2	2	3	3	1	1	3	1	2	2	3	4	4	2	3	4	3	3	6	4	5	5	3	6	3	5	3	64	20	30	7.925	-1.33775	0.648301	1.03475	0.933366	-1.43192	-0.477046	-1.0498	-1.08245	-0.451726	-0.517221	-1.75946	-1.74934
49	2	5	5	5	4	2	5	2	4	3	4	5	4	4	3	1	1	2	2	2	2	1	1	2	4	2	4	3	4	5	3	5	5	125	37	17	9.25	-1.32949	1.33253	1.91597	1.7744	0.0543915	-1.12813	0.843452	-1.08245	0.20094	-0.517221	0.160368	0.831551
50	2	1	2	2	2	2	1	1	2	1	2	2	1	2	1	2	1	1	1	2	2	2	2	2	2	1	1	1	2	1	2	1	1	4	16	16	2.475	-1.32123	-1.40438	-0.727688	-0.7487	-0.93648	-1.12813	-1.68088	-1.71151	-1.10439	-1.86747	-1.11952	-1.10411
51	1	1	2	2	5	6	4	5	6	4	4	5	4	5	3	1	1	1	1	2	2	1	2	2	6	4	6	6	5	3	6	5	6	4	48	16	11.725	-1.31297	-1.40438	-0.727688	-0.7487	0.549827	1.4762	0.212369	0.80471	1.50627	0.157905	0.160368	0.831551
52	2	2	2	3	3	3	2	4	5	4	2	4	3	3	2	3	3	3	2	3	2	3	2	3	5	3	4	5	3	3	3	3	6	12	33	26	10.225	-1.30472	-0.720153	-0.727688	0.0923329	-0.441044	-0.477046	-1.0498	0.175655	0.853606	0.157905	-1.11952	0.186329
53	1	1	2	3	1	4	2	2	3	3	2	1	3	2	2	2	3	3	2	3	2	3	3	2	2	3	1	2	2	1	3	4	2	6	23	25	4.45	-1.29646	-1.40438	-0.727688	0.0923329	-1.43192	0.174036	-1.0498	-1.08245	-0.451726	-0.517221	-1.11952	-1.74934
54	2	4	4	2	5	4	5	4	3	5	6	6	3	3	2	3	1	2	2	1	2	2	2	2	7	5	4	4	7	4	5	4	6	32	44	19	11.6	-1.2882	0.648301	1.03475	-0.7487	0.549827	0.174036	0.843452	0.175655	-0.451726	0.833031	1.44026	1.47677
55	1	2	3	3	4	4	5	3	3	2	4	3	3	3	2	3	2	3	4	4	3	2	4	3	1	1	3	2	3	3	2	1	3	18	34	30	5.3	-1.27994	-0.720153	0.15353	0.0923329	0.0543915	0.174036	0.843452	-0.4534	-0.451726	-1.19235	0.160368	-0.458893
56	1	4	5	4	4	7	7	4	5	6	4	5	5	7	3	4	3	4	4	4	3	3	3	4	5	7	4	7	5	7	6	4	5	80	54	35	11.125	-1.27169	0.648301	1.91597	0.933366	0.0543915	2.12728	2.10562	0.175655	0.853606	1.50816	0.160368	0.831551
57	1	2	2	2	5	3	5	6	5	3	6	4	4	5	4	2	2	3	2	3	2	2	3	3	7	6	5	7	5	6	4	6	4	8	46	26	10.15	-1.26343	-0.720153	-0.727688	-0.7487	0.549827	-0.477046	0.843452	1.43376	0.853606	-0.517221	1.44026	0.186329
58	2	2	3	2	1	3	1	3	2	1	3	4	3	3	2	2	3	2	1	3	1	2	3	2	2	4	3	3	2	4	3	3	4	12	24	21	7.4	-1.25517	-0.720153	0.15353	-0.7487	-1.43192	-0.477046	-1.68088	-0.4534	-1.10439	-1.86747	-0.479576	0.186329
59	1	2	2	2	4	4	2	2	4	3	4	3	3	3	3	2	2	3	2	3	3	2	3	3	2	1	1	2	2	1	4	2	4	8	32	26	6.275	-1.24691	-0.720153	-0.727688	-0.7487	0.0543915	0.174036	-1.0498	-1.08245	0.20094	-0.517221	0.160368	-0.458893
60	2	1	1	3	4	5	2	5	4	4	5	5	5	5	1	1	2	1	1	1	2	2	1	2	7	6	5	7	4	7	6	4	4	3	44	14	10.15	-1.23865	-1.40438	-1.60891	0.0923329	0.0543915	0.825119	-1.0498	0.80471	0.20094	0.157905	0.800311	0.831551
61	2	4	5	3	4	5	3	3	5	5	5	3	4	5	4	2	3	4	3	4	4	3	3	2	4	4	5	5	3	4	5	5	5	60	42	32	9.875	-1.2304	0.648301	1.91597	0.0923329	0.0543915	0.825119	-0.418714	-0.4534	0.853606	0.833031	0.800311	-0.458893
62	2	4	3	4	3	4	2	4	3	4	4	3	5	2	1	2	1	1	2	1	1	2	1	2	4	4	3	4	3	4	3	4	4	48	34	14	8.025	-1.22214	0.648301	0.15353	0.933366	-0.441044	0.174036	-1.0498	0.175655	-0.451726	0.157905	0.160368	-0.458893
63	2	5	4	5	2	3	2	1	2	2	4	1	2	1	1	1	2	2	1	2	1	2	2	1	7	4	5	5	4	5	6	4	5	100	20	15	10.5	-1.21388	1.33253	1.03475	1.7744	-0.93648	-0.477046	-1.0498	-1.71151	-1.10439	-1.19235	0.160368	-1.74934
64	1	5	5	3	4	5	4	5	6	4	5	7	7	4	3	3	4	3	4	4	3	3	3	3	7	6	4	4	6	5	4	7	6	75	51	33	11.975	-1.20562	1.33253	1.91597	0.0923329	0.0543915	0.825119	0.212369	0.80471	1.50627	0.157905	0.800311	2.12199
65	1	1	3	1	1	3	2	1	2	1	2	1	1	3	3	3	3	2	2	2	2	3	3	3	5	3	6	3	4	6	6	5	5	3	17	26	10.25	-1.19737	-1.40438	0.15353	-1.58973	-1.43192	-0.477046	-1.0498	-1.71151	-1.10439	-1.86747	-1.11952	-1.74934
66	1	4	4	4	5	7	6	5	7	5	6	5	5	5	4	3	3	3	3	3	3	4	4	4	6	6	5	4	4	7	7	6	4	64	56	34	10.025	-1.18911	0.648301	1.03475	0.933366	0.549827	2.12728	1.47453	0.80471	2.15894	0.833031	1.44026	0.831551
67	2	5	3	3	5	4	6	5	4	6	4	5	4	4	2	3	1	1	2	1	2	2	2	2	2	4	2	4	2	4	3	2	3	45	47	18	6.175	-1.18085	1.33253	0.15353	0.0923329	0.549827	0.174036	1.47453	0.80471	0.20094	1.50816	0.160368	0.831551
68	1	1	1	1	2	1	1	2	1	1	1	1	1	2	1	1	1	1	1	1	1	2	1	1	2	2	2	2	1	1	1	2	1	1	13	11	2.725	-1.17259	-1.40438	-1.60891	-1.58973	-0.93648	-1.77921	-1.68088	-1.08245	-1.75706	-1.86747	-1.75946	-1.74934
69	1	1	1	3	5	3	5	3	3	5	5	3	3	3	1	2	1	2	2	2	1	1	1	2	6	4	4	3	6	4	5	4	6	3	38	15	11.1	-1.16434	-1.40438	-1.60891	0.0923329	0.549827	-0.477046	0.843452	-0.4534	-0.451726	0.833031	0.800311	-0.458893
70	1	2	3	2	4	3	4	5	5	4	3	3	5	4	1	2	2	1	1	2	1	1	1	2	2	3	2	3	4	4	4	4	4	12	40	14	7.65	-1.15608	-0.720153	0.15353	-0.7487	0.0543915	-0.477046	0.212369	0.80471	0.853606	0.157905	-0.479576	-0.458893
71	2	2	3	1	6	5	5	4	5	6	4	3	6	5	1	1	2	2	2	1	2	1	1	1	4	5	5	5	4	4	3	2	4	6	49	14	8.4	-1.14782	-0.720153	0.15353	-1.58973	1.04526	0.825119	0.843452	0.175655	0.853606	1.50816	0.160368	-0.458893
72	1	4	3	5	7	5	7	5	6	5	6	6	5	4	3	3	3	3	3	3	3	3	3	3	7	6	4	4	5	6	7	7	6	60	56	30	12.35	-1.13956	0.648301	0.15353	1.7744	1.5407	0.825119	2.10562	0.80471	1.50627	0.833031	1.44026	1.47677
73	1	2	2	3	5	4	5	5	3	4	5	3	3	3	1	1	1	1	2	2	2	1	1	2	2	4	2	1	3	4	4	2	4	12	40	14	7.15	-1.1313	-0.720153	-0.727688	0.0923329	0.549827	0.174036	0.843452	0.80471	-0.451726	0.157905	0.800311	-0.458893
74	2	1	1	1	3	4	2	3	3	3	3	3	4	4	4	3	2	2	4	4	3	3	2	3	4	5	3	4	3	5	5	4	2	1	32	30	6.325	-1.12305	-1.40438	-1.60891	-1.58973	-0.441044	0.174036	-1.0498	-0.4534	-0.451726	-0.517221	-0.479576	-0.458893
75	2	1	3	3	4	4	4	3	5	5	5	3	3	3	4	2	2	3	3	3	2	3	4	4	5	4	5	5	6	3	4	6	4	9	39	30	9.15	-1.11479	-1.40438	0.15353	0.0923329	0.0543915	0.174036	0.212369	-0.4534	0.853606	0.833031	0.800311	-0.458893
76	1	5	5	4	4	4	4	3	4	4	5	4	2	5	4	2	2	4	3	2	3	4	3	2	3	2	3	5	2	2	4	5	5	100	39	29	8.75	-1.10653	1.33253	1.91597	0.933366	0.0543915	0.174036	0.212369	-0.4534	0.20094	0.157905	0.800311	0.186329
77	2	1	2	2	6	4	4	5	5	6	5	3	5	4	2	1	2	3	2	2	1	2	2	3	4	5	3	2	4	5	4	5	4	4	47	20	8.4	-1.09827	-1.40438	-0.727688	-0.7487	1.04526	0.174036	0.212369	0.80471	0.853606	1.50816	0.800311	-0.458893
78	1	3	2	3	4	4	3	4	5	3	4	5	4	2	3	3	3	2	3	2	2	3	3	2	7	5	6	6	4	4	6	4	5	18	38	26	10.75	-1.09002	-0.035926	-0.727688	0.0923329	0.0543915	0.174036	-0.418714	0.175655	0.853606	-0.517221	0.160368	0.831551
79	1	4	4	4	3	2	2	3	2	2	2	3	4	2	4	2	3	3	4	4	4	3	2	3	6	5	5	5	5	3	6	6	3	64	25	32	8.425	-1.08176	0.648301	1.03475	0.933366	-0.441044	-1.12813	-1.0498	-0.4534	-1.10439	-1.19235	-1.11952	-0.458893
80	1	2	2	1	2	2	4	1	2	3	3	4	4	4	2	2	2	1	1	3	2	2	3	3	5	5	4	5	3	4	6	3	3	4	29	21	7.675	-1.0735	-0.720153	-0.727688	-1.58973	-0.93648	-1.12813	0.212369	-1.71151	-1.10439	-0.517221	-0.479576	0.186329
81	1	4	5	4	5	3	3	3	4	6	3	3	5	6	4	3	3	3	3	3	3	3	3	4	6	6	4	4	3	4	6	5	5	80	41	32	10.25	-1.06524	0.648301	1.91597	0.933366	0.549827	-0.477046	-0.418714	-0.4534	0.20094	1.50816	-0.479576	-0.458893
82	2	5	4	4	4	5	4	2	2	4	3	4	5	4	4	2	3	3	3	3	3	4	3	2	7	7	5	4	4	4	6	6	5	80	37	30	10.875	-1.05699	1.33253	1.03475	0.933366	0.0543915	0.825119	0.212369	-1.08245	-1.10439	0.157905	-0.479576	0.186329
83	2	3	5	3	6	4	4	7	7	4	6	7	4	4	3	3	4	4	4	3	4	4	3	3	7	4	5	4	6	7	6	7	6	45	53	35	12.35	-1.04873	-0.035926	1.91597	0.0923329	1.04526	0.174036	0.212369	2.06282	2.15894	0.157905	1.44026	2.12199
84	1	5	5	4	5	3	3	4	6	5	4	3	4	5	4	3	2	3	4	3	3	3	2	4	4	2	3	5	2	5	5	2	3	100	42	31	6.8	-1.04047	1.33253	1.91597	0.933366	0.549827	-0.477046	-0.418714	0.175655	1.50627	0.833031	0.160368	-0.458893
85	1	5	3	4	5	7	5	7	4	5	5	5	4	7	4	4	4	4	4	3	4	3	4	3	6	5	6	5	6	4	6	4	6	60	54	37	11.85	-1.03221	1.33253	0.15353	0.933366	0.549827	2.12728	0.843452	2.06282	0.20094	0.833031	0.800311	0.831551
86	1	4	4	3	6	3	6	4	3	5	5	4	4	6	3	3	3	3	3	2	2	3	3	2	2	1	2	2	4	2	3	1	3	48	46	27	5.425	-1.02395	0.648301	1.03475	0.0923329	1.04526	-0.477046	1.47453	0.175655	-0.451726	0.833031	0.800311	0.186329
87	2	4	4	4	2	2	2	2	2	3	2	4	3	4	2	1	2	2	2	2	3	3	3	2	3	2	4	3	4	2	4	2	3	64	26	22	6.3	-1.0157	0.648301	1.03475	0.933366	-0.93648	-1.12813	-1.0498	-1.08245	-1.10439	-0.517221	-1.11952	0.186329
88	1	5	5	5	6	5	4	5	5	6	5	6	7	7	4	4	3	3	3	4	4	3	3	4	7	4	4	7	5	4	6	7	6	125	56	35	12.1	-1.00744	1.33253	1.91597	1.7744	1.04526	0.825119	0.212369	0.80471	0.853606	1.50816	0.800311	1.47677
89	1	5	4	4	6	5	4	3	5	5	4	3	6	5	1	2	1	2	2	2	2	2	2	2	4	5	3	3	5	5	4	5	5	80	46	18	9.75	-0.999181	1.33253	1.03475	0.933366	1.04526	0.825119	0.212369	-0.4534	0.853606	0.833031	0.160368	-0.458893
90	1	5	3	5	3	2	2	3	5	3	4	5	4	4	1	1	2	2	2	1	2	1	1	1	1	1	2	4	1	1	3	1	4	75	35	14	6.15	-0.990924	1.33253	0.15353	1.7744	-0.441044	-1.12813	-1.0498	-0.4534	0.853606	-0.517221	0.160368	0.831551
91	1	4	3	2	6	4	4	4	4	4	5	4	4	6	3	2	3	3	2	2	2	2	2	3	4	2	3	4	5	4	3	4	2	24	45	24	5.825	-0.982666	0.648301	0.15353	-0.7487	1.04526	0.174036	0.212369	0.175655	0.20094	0.157905	0.800311	0.186329
92	2	3	3	2	1	3	3	4	1	2	3	4	3	3	2	1	3	3	2	3	2	2	1	1	1	1	4	3	2	3	1	3	4	18	27	20	6.65	-0.974408	-0.035926	0.15353	-0.7487	-1.43192	-0.477046	-0.418714	0.175655	-1.75706	-1.19235	-0.479576	0.186329
93	2	3	2	2	4	4	2	5	5	4	2	3	3	3	2	2	1	1	2	2	2	2	2	2	2	3	1	2	4	4	1	1	2	12	35	18	4.45	-0.966151	-0.035926	-0.727688	-0.7487	0.0543915	0.174036	-1.0498	0.80471	0.853606	0.157905	-1.11952	-0.458893
94	1	5	5	4	7	6	7	4	5	4	6	4	5	5	4	3	2	3	4	4	4	3	3	3	5	5	4	7	5	4	5	7	7	100	53	33	12.95	-0.957893	1.33253	1.91597	0.933366	1.5407	1.4762	2.10562	0.175655	0.853606	0.157905	1.44026	0.186329
95	1	1	2	2	6	5	6	6	4	6	6	3	6	4	4	2	3	2	2	2	3	2	4	4	3	4	2	4	5	3	3	4	4	4	52	28	7.9	-0.949635	-1.40438	-0.727688	-0.7487	1.04526	0.825119	1.47453	1.43376	0.20094	1.50816	1.44026	-0.458893
96	2	3	2	2	2	4	2	1	4	2	3	4	1	4	1	1	1	2	2	2	1	2	2	1	7	7	4	6	5	7	7	5	5	12	27	15	11.5	-0.941378	-0.035926	-0.727688	-0.7487	-0.93648	0.174036	-1.0498	-1.71151	0.20094	-1.19235	-0.479576	0.186329
97	2	4	4	4	6	6	5	5	6	3	5	5	5	3	1	2	1	1	2	1	2	1	2	2	5	5	4	6	5	4	4	4	3	64	49	15	7.925	-0.93312	0.648301	1.03475	0.933366	1.04526	1.4762	0.843452	0.80471	1.50627	-0.517221	0.800311	0.831551
98	1	2	1	1	6	5	6	5	6	6	4	4	5	5	4	2	3	3	3	4	3	2	2	2	4	5	4	3	3	5	4	4	3	2	52	28	7.3	-0.924862	-0.720153	-1.60891	-1.58973	1.04526	0.825119	1.47453	0.80471	1.50627	1.50816	0.160368	0.186329
99	2	3	5	5	5	7	5	6	6	5	7	6	6	6	4	3	4	3	3	4	4	3	4	3	6	6	6	4	4	6	5	6	5	75	59	35	10.875	-0.916604	-0.035926	1.91597	1.7744	0.549827	2.12728	0.843452	1.43376	1.50627	0.833031	2.0802	1.47677
100	2	2	3	3	1	2	3	3	2	3	2	3	3	4	1	2	2	2	2	1	2	2	1	2	6	6	5	3	5	6	3	6	4	18	26	17	9.4	-0.908347	-0.720153	0.15353	0.0923329	-1.43192	-1.12813	-0.418714	-0.4534	-1.10439	-0.517221	-1.11952	-0.458893
101	2	5	3	5	7	4	7	4	5	7	6	6	5	6	3	3	4	3	4	3	3	4	4	4	7	5	6	5	4	7	6	6	6	75	57	35	12.35	-0.900089	1.33253	0.15353	1.7744	1.5407	0.174036	2.10562	0.175655	0.853606	2.18328	1.44026	1.47677
102	2	1	2	2	4	4	4	3	4	4	4	2	4	5	1	1	1	1	2	2	1	2	1	1	3	3	2	2	3	3	2	5	3	4	38	13	6.175	-0.891831	-1.40438	-0.727688	-0.7487	0.0543915	0.174036	0.212369	-0.4534	0.20094	0.157905	0.160368	-1.10411
103	1	2	3	2	3	2	4	2	3	2	3	3	2	2	3	3	3	2	2	2	3	3	3	3	6	4	4	4	4	3	4	5	4	12	26	27	8.65	-0.883574	-0.720153	0.15353	-0.7487	-0.441044	-1.12813	0.212369	-1.08245	-0.451726	-1.19235	-0.479576	-0.458893
104	2	1	3	2	7	6	5	6	6	5	4	5	5	5	4	3	2	2	2	2	4	3	3	3	6	4	6	4	4	7	6	5	5	6	54	28	10.75	-0.875316	-1.40438	0.15353	-0.7487	1.5407	1.4762	0.843452	1.43376	1.50627	0.833031	0.160368	0.831551
105	2	4	4	5	5	6	7	5	5	4	4	6	4	5	4	4	4	2	4	3	4	4	2	2	5	4	7	5	6	7	5	6	5	80	51	33	11.125	-0.867058	0.648301	1.03475	1.7744	0.549827	1.4762	2.10562	0.80471	0.853606	0.157905	0.160368	1.47677
106	2	2	1	2	5	5	4	5	3	6	3	6	6	5	2	3	1	1	1	2	1	2	2	2	6	6	5	4	5	3	3	6	6	4	48	17	11.35	-0.858801	-0.720153	-1.60891	-0.7487	0.549827	0.825119	0.212369	0.80471	-0.451726	1.50816	-0.479576	1.47677
107	1	2	1	2	2	1	1	1	1	1	1	1	1	2	2	2	1	2	1	2	2	1	1	2	1	1	2	1	1	1	1	1	2	4	12	16	3.325	-0.850543	-0.720153	-1.60891	-0.7487	-0.93648	-1.77921	-1.68088	-1.71151	-1.75706	-1.86747	-1.75946	-1.74934
108	2	5	4	3	1	2	4	2	4	3	2	1	3	1	3	3	3	2	2	3	2	3	2	2	6	5	6	5	4	5	5	6	6	60	23	25	11.85	-0.842285	1.33253	1.03475	0.0923329	-1.43192	-1.12813	0.212369	-1.08245	0.20094	-0.517221	-1.11952	-1.74934
109	2	2	3	3	2	4	2	2	2	4	2	4	4	4	3	3	2	3	2	3	3	2	3	2	5	5	4	5	5	3	5	5	5	18	30	26	10.125	-0.834027	-0.720153	0.15353	0.0923329	-0.93648	0.174036	-1.0498	-1.08245	-1.10439	0.157905	-1.11952	0.186329
110	2	2	1	1	2	2	1	1	1	1	2	1	1	1	2	2	2	1	2	2	2	1	2	2	1	2	1	1	2	1	1	1	1	2	13	18	2.35	-0.82577	-0.720153	-1.60891	-1.58973	-0.93648	-1.12813	-1.68088	-1.71151	-1.75706	-1.86747	-1.11952	-1.74934
111	2	3	5	5	5	5	5	5	6	7	6	4	5	4	3	3	4	4	3	3	3	3	3	3	7	6	6	5	5	6	6	6	7	75	52	32	13.575	-0.817512	-0.035926	1.91597	1.7744	0.549827	0.825119	0.843452	0.80471	1.50627	2.18328	1.44026	0.186329
112	2	3	4	2	6	6	6	6	4	6	4	5	4	5	3	2	3	3	3	3	3	3	2	2	2	3	2	3	2	4	3	4	3	24	52	27	6.175	-0.809254	-0.035926	1.03475	-0.7487	1.04526	1.4762	1.47453	1.43376	0.20094	1.50816	0.160368	0.831551
113	1	4	3	2	6	6	5	6	5	4	5	3	4	5	3	3	3	2	2	2	2	2	2	3	1	2	2	1	1	2	3	1	3	24	49	24	4.925	-0.800997	0.648301	0.15353	-0.7487	1.04526	1.4762	0.843452	1.43376	0.853606	0.157905	0.800311	-0.458893
114	1	1	1	3	3	3	4	5	2	4	3	2	4	4	1	2	1	2	1	1	2	2	2	2	3	2	4	4	3	2	4	4	2	3	34	16	5.45	-0.792739	-1.40438	-1.60891	0.0923329	-0.441044	-0.477046	0.212369	0.80471	-1.10439	0.157905	-0.479576	-1.10411
115	2	5	4	4	2	3	3	4	3	2	3	2	3	4	2	2	3	3	2	2	2	3	2	2	3	3	5	5	2	2	4	3	3	80	29	23	6.675	-0.784481	1.33253	1.03475	0.933366	-0.93648	-0.477046	-0.418714	0.175655	-0.451726	-1.19235	-0.479576	-1.10411
116	1	3	3	3	6	5	6	5	3	4	4	5	3	6	4	4	2	4	2	3	2	2	3	3	3	5	2	2	4	4	3	3	4	27	47	29	7.65	-0.776224	-0.035926	0.15353	0.0923329	1.04526	0.825119	1.47453	0.80471	-0.451726	0.157905	0.160368	0.831551
117	1	4	4	2	3	4	3	5	3	3	2	3	4	4	3	2	3	3	3	2	3	3	2	2	1	3	3	3	3	3	4	1	4	32	34	26	7.025	-0.767966	0.648301	1.03475	-0.7487	-0.441044	0.174036	-0.418714	0.80471	-0.451726	-0.517221	-1.11952	-0.458893
118	1	4	2	4	3	5	4	4	4	3	3	2	3	4	4	4	3	3	3	2	3	2	2	4	4	5	2	4	4	4	5	5	3	32	35	30	7.425	-0.759708	0.648301	-0.727688	0.933366	-0.441044	0.825119	0.212369	0.175655	0.20094	-0.517221	-0.479576	-1.10411
119	2	1	1	1	1	2	3	4	2	2	2	4	1	3	1	1	1	2	2	1	2	2	1	2	2	1	2	4	2	2	2	3	3	1	24	15	5.55	-0.75145	-1.40438	-1.60891	-1.58973	-1.43192	-1.12813	-0.418714	0.175655	-1.10439	-1.19235	-1.11952	0.186329
120	1	4	4	4	7	4	6	7	5	5	4	5	6	5	4	4	3	3	3	2	4	3	4	3	4	7	4	5	7	5	7	7	7	64	54	33	13.45	-0.743193	0.648301	1.03475	0.933366	1.5407	0.174036	1.47453	2.06282	0.853606	0.833031	0.160368	0.831551
121	2	1	2	2	1	1	4	2	2	3	3	2	4	1	2	2	2	1	3	3	2	2	2	1	3	2	4	4	3	4	3	3	4	4	23	20	7.65	-0.734935	-1.40438	-0.727688	-0.7487	-1.43192	-1.77921	0.212369	-1.08245	-1.10439	-0.517221	-0.479576	-1.10411
122	1	1	2	1	6	6	5	4	4	4	3	4	4	3	2	2	2	2	1	2	1	1	3	3	2	3	4	3	2	4	2	3	2	2	43	19	5.075	-0.726677	-1.40438	-0.727688	-1.58973	1.04526	1.4762	0.843452	0.175655	0.20094	0.157905	-0.479576	0.186329
123	1	4	3	3	2	4	2	3	4	2	3	4	3	1	4	3	4	3	3	2	2	3	3	3	6	4	5	5	4	4	4	4	6	36	28	30	11.1	-0.71842	0.648301	0.15353	0.0923329	-0.93648	0.174036	-1.0498	-0.4534	0.20094	-1.19235	-0.479576	0.186329
124	2	5	4	4	2	2	3	3	3	3	4	2	2	3	3	3	3	3	2	2	2	2	2	3	2	2	1	4	3	3	4	1	3	80	27	25	5.8	-0.710162	1.33253	1.03475	0.933366	-0.93648	-1.12813	-0.418714	-0.4534	-0.451726	-0.517221	0.160368	-1.10411
125	2	5	5	5	6	5	6	3	6	5	4	6	6	6	3	2	2	3	3	3	2	2	3	2	3	3	4	5	4	3	3	2	4	125	53	25	7.775	-0.701904	1.33253	1.91597	1.7744	1.04526	0.825119	1.47453	-0.4534	1.50627	0.833031	0.160368	1.47677
126	1	1	3	2	7	4	4	7	4	4	6	7	4	5	3	2	2	3	2	3	3	2	3	3	2	4	2	2	4	3	3	2	4	6	52	26	7.15	-0.693647	-1.40438	0.15353	-0.7487	1.5407	0.174036	0.212369	2.06282	0.20094	0.157905	1.44026	2.12199
127	2	2	1	2	2	1	1	4	2	4	4	1	3	4	4	3	3	3	4	2	3	2	3	3	5	5	5	6	5	3	5	3	4	4	26	30	9.025	-0.685389	-0.720153	-1.60891	-0.7487	-0.93648	-1.77921	-1.68088	0.175655	-1.10439	0.157905	0.160368	-1.74934
128	2	5	4	4	2	3	1	4	2	2	4	1	3	1	2	3	3	1	3	1	2	3	2	3	5	4	4	3	5	3	3	3	6	80	23	23	10.35	-0.677131	1.33253	1.03475	0.933366	-0.93648	-0.477046	-1.68088	0.175655	-1.10439	-1.19235	0.160368	-1.74934
129	2	4	2	2	2	2	2	3	2	1	2	2	2	4	4	4	3	2	3	3	3	2	3	2	3	4	5	2	5	2	3	2	4	16	22	29	7.65	-0.668873	0.648301	-0.727688	-0.7487	-0.93648	-1.12813	-1.0498	-0.4534	-1.10439	-1.86747	-1.11952	-1.10411
130	2	1	1	1	2	1	2	1	2	2	2	2	1	2	1	1	1	2	1	1	1	1	1	1	2	1	1	1	2	2	1	1	1	1	17	11	2.475	-0.660616	-1.40438	-1.60891	-1.58973	-0.93648	-1.77921	-1.0498	-1.71151	-1.10439	-1.19235	-1.11952	-1.10411
131	1	5	3	5	7	5	6	5	6	4	4	5	6	4	1	2	2	2	2	2	2	2	2	2	5	4	5	4	5	6	5	5	3	75	52	19	8.175	-0.652358	1.33253	0.15353	1.7744	1.5407	0.825119	1.47453	0.80471	1.50627	0.157905	0.160368	0.831551
132	1	1	3	1	5	5	5	6	5	4	5	4	4	4	4	2	2	4	2	4	3	2	4	3	5	6	4	3	4	4	3	4	3	3	47	30	7.425	-0.6441	-1.40438	0.15353	-1.58973	0.549827	0.825119	0.843452	1.43376	0.853606	0.157905	0.800311	0.186329
133	2	2	2	2	1	3	1	4	3	3	2	1	1	3	1	2	2	2	1	1	1	1	1	2	6	6	6	6	5	4	5	3	5	8	22	14	10.625	-0.635843	-0.720153	-0.727688	-0.7487	-1.43192	-0.477046	-1.68088	0.175655	-0.451726	-0.517221	-1.11952	-1.74934
134	1	3	2	2	2	4	2	1	1	4	4	2	4	4	2	1	2	2	1	2	3	1	1	2	4	3	2	5	4	3	4	4	4	12	28	17	8.025	-0.627585	-0.035926	-0.727688	-0.7487	-0.93648	0.174036	-1.0498	-1.71151	-1.75706	0.157905	0.160368	-1.10411
135	2	5	4	4	4	4	5	5	2	3	4	2	3	3	4	4	2	3	3	2	2	3	3	3	7	7	6	7	6	6	6	6	4	80	35	29	10.775	-0.619327	1.33253	1.03475	0.933366	0.0543915	0.174036	0.843452	0.80471	-1.10439	-0.517221	0.160368	-1.10411
136	2	5	3	3	7	5	5	6	4	5	4	7	4	5	3	3	2	2	2	2	3	2	3	3	2	1	3	3	4	4	1	4	4	45	52	25	7.15	-0.61107	1.33253	0.15353	0.0923329	1.5407	0.825119	0.843452	1.43376	0.20094	0.833031	0.160368	2.12199
137	2	5	4	4	7	4	5	7	7	7	6	4	5	4	3	4	3	3	4	4	3	3	3	4	7	4	6	5	6	6	5	5	7	80	56	34	13.2	-0.602812	1.33253	1.03475	0.933366	1.5407	0.174036	0.843452	2.06282	2.15894	2.18328	1.44026	0.186329
138	1	2	2	2	1	4	4	4	3	2	1	3	4	3	3	3	2	2	3	2	3	2	3	2	6	5	4	6	4	6	3	6	3	8	29	25	8.3	-0.594554	-0.720153	-0.727688	-0.7487	-1.43192	0.174036	0.212369	0.175655	-0.451726	-1.19235	-1.75946	-0.458893
139	2	5	4	3	5	4	5	6	4	6	4	4	4	4	2	2	2	1	2	3	3	3	2	2	5	5	5	3	5	5	3	5	4	60	46	22	8.9	-0.586297	1.33253	1.03475	0.0923329	0.549827	0.174036	0.843452	1.43376	0.20094	1.50816	0.160368	0.186329
140	2	2	1	3	1	2	2	1	2	2	3	4	2	3	2	3	1	3	3	2	3	1	2	3	3	4	4	2	2	2	3	5	3	6	22	23	6.425	-0.578039	-0.720153	-1.60891	0.0923329	-1.43192	-1.12813	-1.0498	-1.71151	-1.10439	-1.19235	-0.479576	0.186329
141	1	5	3	4	2	3	1	3	4	3	4	2	2	2	2	3	1	1	2	2	2	2	2	1	5	4	5	3	3	3	5	5	5	60	26	18	9.625	-0.569781	1.33253	0.15353	0.933366	-0.93648	-0.477046	-1.68088	-0.4534	0.20094	-0.517221	0.160368	-1.10411
142	1	2	1	2	2	2	2	2	1	1	1	1	1	2	1	1	2	1	2	1	2	2	2	1	1	2	1	1	1	1	1	1	1	4	15	15	2.225	-0.561523	-0.720153	-1.60891	-0.7487	-0.93648	-1.12813	-1.0498	-1.08245	-1.75706	-1.86747	-1.75946	-1.74934
143	1	1	2	3	5	4	4	5	6	3	4	3	5	5	4	4	3	2	2	3	3	3	2	3	1	1	1	1	1	3	3	3	3	6	44	29	5.05	-0.553266	-1.40438	-0.727688	0.0923329	0.549827	0.174036	0.212369	0.80471	1.50627	-0.517221	0.160368	-0.458893
144	1	2	2	2	2	2	4	3	3	3	3	4	3	4	1	2	1	2	2	1	1	1	2	2	6	6	5	6	3	5	6	6	5	8	31	15	10.875	-0.545008	-0.720153	-0.727688	-0.7487	-0.93648	-1.12813	0.212369	-0.4534	-0.451726	-0.517221	-0.479576	0.186329
145	1	2	3	1	3	3	2	4	2	5	3	5	5	3	1	1	1	1	1	2	2	1	2	1	2	1	3	3	2	2	1	3	3	6	35	13	5.425	-0.53675	-0.720153	0.15353	-1.58973	-0.441044	-0.477046	-1.0498	0.175655	-1.10439	0.833031	-0.479576	0.831551
146	2	5	4	5	4	4	6	7	5	5	4	4	5	7	4	3	4	3	4	3	4	4	3	4	7	5	4	6	6	4	6	6	7	100	51	36	13.2	-0.528493	1.33253	1.03475	1.7744	0.0543915	0.174036	1.47453	2.06282	0.853606	0.833031	0.160368	0.186329
147	2	5	4	5	3	4	2	2	5	2	4	2	3	3	1	1	1	1	1	2	1	1	1	2	4	4	5	5	4	5	4	3	5	100	30	12	9.75	-0.520235	1.33253	1.03475	1.7744	-0.441044	0.174036	-1.0498	-1.08245	0.853606	-1.19235	0.160368	-1.10411
148	1	5	5	3	1	4	3	3	3	3	4	2	2	4	3	3	2	2	2	2	2	2	3	3	6	6	6	4	4	6	4	3	5	75	29	24	10.375	-0.511977	1.33253	1.91597	0.0923329	-1.43192	0.174036	-0.418714	-0.4534	-0.451726	-0.517221	0.160368	-1.10411
149	2	1	2	1	1	1	1	1	1	2	2	2	2	2	1	2	2	1	1	1	2	1	1	1	1	2	1	1	1	1	1	1	2	2	15	13	3.325	-0.50372	-1.40438	-0.727688	-1.58973	-1.43192	-1.77921	-1.68088	-1.71151	-1.75706	-1.19235	-1.11952	-1.10411
150	2	5	4	3	5	4	5	3	5	4	3	6	5	3	1	2	2	1	2	1	2	1	2	1	5	4	4	5	5	4	4	5	4	60	43	15	8.9	-0.495462	1.33253	1.03475	0.0923329	0.549827	0.174036	0.843452	-0.4534	0.853606	0.157905	-0.479576	1.47677
151	2	4	4	4	1	3	2	2	1	1	1	2	3	4	3	3	2	2	3	3	2	2	2	2	5	4	4	4	5	3	3	5	3	64	20	24	7.425	-0.487204	0.648301	1.03475	0.933366	-1.43192	-0.477046	-1.0498	-1.08245	-1.75706	-1.86747	-1.75946	-1.10411
152	2	4	4	4	6	6	4	6	4	5	3	3	6	5	1	2	2	1	1	1	2	1	2	2	6	3	5	4	4	5	6	5	3	64	48	15	8.05	-0.478946	0.648301	1.03475	0.933366	1.04526	1.4762	0.212369	1.43376	0.20094	0.833031	-0.479576	-0.458893
153	2	1	1	2	6	6	5	4	3	5	3	4	3	5	3	2	3	2	3	2	2	3	2	2	4	3	4	5	2	4	5	2	3	2	44	24	6.925	-0.470689	-1.40438	-1.60891	-0.7487	1.04526	1.4762	0.843452	0.175655	-0.451726	0.833031	-0.479576	0.186329
154	2	1	2	1	1	1	3	4	4	4	3	2	3	2	3	3	3	2	3	2	2	2	3	3	4	5	4	4	2	5	3	2	3	2	27	26	6.925	-0.462431	-1.40438	-0.727688	-1.58973	-1.43192	-1.77921	-0.418714	0.175655	0.20094	0.157905	-0.479576	-1.10411
155	1	1	3	3	3	5	3	3	2	4	3	2	4	2	2	1	2	2	1	3	2	2	1	3	6	4	3	3	5	4	4	4	6	9	31	19	10.725	-0.454173	-1.40438	0.15353	0.0923329	-0.441044	0.825119	-0.418714	-0.4534	-1.10439	0.157905	-0.479576	-1.10411
156	1	4	3	3	5	5	6	3	3	3	6	4	3	4	3	3	3	2	2	3	3	2	2	2	6	5	3	4	4	5	6	6	5	36	42	25	10.375	-0.445916	0.648301	0.15353	0.0923329	0.549827	0.825119	1.47453	-0.4534	-0.451726	-0.517221	1.44026	0.186329
157	2	4	2	4	3	3	4	4	2	3	4	5	2	4	3	3	2	2	2	3	2	2	2	3	2	3	4	2	4	4	1	1	2	32	34	24	4.825	-0.437658	0.648301	-0.727688	0.933366	-0.441044	-0.477046	0.212369	0.175655	-1.10439	-0.517221	0.160368	0.831551
158	1	1	2	2	3	2	5	4	3	4	5	3	3	4	4	3	3	2	2	3	2	4	4	3	2	3	2	3	3	4	2	3	4	4	36	30	7.15	-0.4294	-1.40438	-0.727688	-0.7487	-0.441044	-1.12813	0.843452	0.175655	-0.451726	0.157905	0.800311	-0.458893
159	1	5	4	3	3	2	2	4	4	4	4	3	4	5	3	2	3	2	3	3	3	3	2	3	3	3	4	4	4	4	2	3	4	60	35	27	7.775	-0.421143	1.33253	1.03475	0.0923329	-0.441044	-1.12813	-1.0498	0.175655	0.20094	0.157905	0.160368	-0.458893
160	2	1	2	1	4	3	5	3	3	3	5	3	4	4	2	3	3	1	2	2	3	3	1	2	6	6	5	4	3	5	5	4	6	2	37	22	11.35	-0.412885	-1.40438	-0.727688	-1.58973	0.0543915	-0.477046	0.843452	-0.4534	-0.451726	-0.517221	0.800311	-0.458893
161	1	2	3	2	2	2	2	4	2	1	1	3	4	3	1	2	1	2	1	1	1	1	1	1	6	4	4	4	6	3	5	4	3	12	24	12	7.8	-0.404627	-0.720153	0.15353	-0.7487	-0.93648	-1.12813	-1.0498	0.175655	-1.10439	-1.86747	-1.75946	-0.458893
162	2	2	3	2	5	3	5	6	3	4	4	5	3	5	3	2	2	2	3	2	3	3	3	3	3	4	3	4	4	5	2	4	2	12	43	26	5.825	-0.396369	-0.720153	0.15353	-0.7487	0.549827	-0.477046	0.843452	1.43376	-0.451726	0.157905	0.160368	0.831551
163	2	2	3	2	7	5	4	6	7	4	7	4	5	5	3	2	3	3	3	3	2	3	3	2	6	6	4	5	7	6	5	5	6	12	54	27	12.1	-0.388112	-0.720153	0.15353	-0.7487	1.5407	0.825119	0.212369	1.43376	2.15894	0.157905	2.0802	0.186329
164	1	3	2	3	2	2	3	1	3	2	3	4	1	2	1	2	1	2	2	2	1	1	1	2	5	4	5	3	5	5	5	3	5	18	23	15	9.875	-0.379854	-0.035926	-0.727688	0.0923329	-0.93648	-1.12813	-0.418714	-1.71151	-0.451726	-1.19235	-0.479576	0.186329
165	1	1	2	2	1	4	2	2	2	3	2	2	2	1	1	1	2	2	1	1	2	2	2	2	6	4	3	3	5	4	4	5	3	4	21	16	7.55	-0.371596	-1.40438	-0.727688	-0.7487	-1.43192	0.174036	-1.0498	-1.08245	-1.10439	-0.517221	-1.11952	-1.10411
166	1	2	2	3	1	1	1	3	2	3	1	3	1	2	3	3	2	2	3	3	2	3	3	2	5	4	5	5	5	5	4	4	5	12	18	26	10.125	-0.363339	-0.720153	-0.727688	0.0923329	-1.43192	-1.77921	-1.68088	-0.4534	-1.10439	-0.517221	-1.75946	-0.458893
167	2	5	3	5	5	5	7	6	6	4	7	5	7	5	3	4	3	3	3	3	3	4	4	3	7	5	7	5	6	5	7	7	7	75	57	33	13.825	-0.355081	1.33253	0.15353	1.7744	0.549827	0.825119	2.10562	1.43376	1.50627	0.157905	2.0802	0.831551
168	2	5	4	3	6	5	6	4	3	5	4	3	4	6	2	2	3	2	3	1	1	3	2	2	3	3	3	4	4	4	4	3	2	60	46	21	5.7	-0.346823	1.33253	1.03475	0.0923329	1.04526	0.825119	1.47453	0.175655	-0.451726	0.833031	0.160368	-0.458893
169	2	1	3	2	1	1	3	1	3	1	1	4	2	3	4	2	4	2	3	3	3	3	2	2	4	2	3	3	2	3	5	3	2	6	20	28	5.325	-0.338566	-1.40438	0.15353	-0.7487	-1.43192	-1.77921	-0.418714	-1.71151	-0.451726	-1.86747	-1.75946	0.186329
170	2	1	3	3	5	5	4	4	5	3	6	4	6	3	1	1	1	2	2	2	1	1	2	2	1	4	3	3	2	3	2	1	2	9	45	15	4.575	-0.330308	-1.40438	0.15353	0.0923329	0.549827	0.825119	0.212369	0.175655	0.853606	-0.517221	1.44026	0.186329
171	1	3	3	2	3	4	5	5	4	2	3	2	3	4	3	3	2	3	2	3	3	2	2	2	4	5	5	3	2	3	4	3	2	18	35	25	5.825	-0.32205	-0.035926	0.15353	-0.7487	-0.441044	0.174036	0.843452	0.80471	0.20094	-1.19235	-0.479576	-1.10411
172	1	4	2	2	2	2	4	4	3	2	3	3	3	1	3	3	3	3	3	2	3	3	3	3	6	6	6	5	4	5	4	6	5	16	27	29	10.75	-0.313793	0.648301	-0.727688	-0.7487	-0.93648	-1.12813	0.212369	0.175655	-0.451726	-1.19235	-0.479576	-0.458893
173	2	3	2	4	1	2	3	3	1	3	1	1	3	3	2	3	3	2	3	2	3	1	2	2	1	1	3	3	1	4	1	1	4	24	21	23	6.275	-0.305535	-0.035926	-0.727688	0.933366	-1.43192	-1.12813	-0.418714	-0.4534	-1.75706	-0.517221	-1.75946	-1.74934
174	1	1	2	1	3	1	2	2	2	1	3	3	1	1	1	1	2	1	1	1	2	2	1	1	1	1	2	1	1	1	1	1	1	2	19	13	2.225	-0.297277	-1.40438	-0.727688	-1.58973	-0.441044	-1.77921	-1.0498	-1.08245	-1.10439	-1.86747	-0.479576	-0.458893
175	1	3	3	3	7	7	6	5	7	5	7	5	6	7	3	3	4	3	3	3	4	3	3	3	4	4	4	5	4	7	4	6	7	27	62	32	12.45	-0.289019	-0.035926	0.15353	0.0923329	1.5407	2.12728	1.47453	0.80471	2.15894	0.833031	2.0802	0.831551
176	1	5	3	4	7	6	4	4	4	7	6	6	4	5	2	3	3	2	3	3	2	2	3	2	3	5	5	2	3	2	3	3	4	60	53	25	7.65	-0.280762	1.33253	0.15353	0.933366	1.5407	1.4762	0.212369	0.175655	0.20094	2.18328	1.44026	1.47677
177	2	2	3	2	3	3	3	4	2	3	4	2	2	5	4	3	4	2	2	4	4	3	2	3	4	4	3	5	4	4	4	3	5	12	31	31	9.375	-0.272504	-0.720153	0.15353	-0.7487	-0.441044	-0.477046	-0.418714	0.175655	-1.10439	-0.517221	0.160368	-1.10411
178	2	2	2	3	4	3	4	3	5	3	4	2	3	2	1	2	2	1	1	1	1	2	2	2	3	4	3	2	3	5	3	2	2	12	33	15	5.325	-0.264246	-0.720153	-0.727688	0.0923329	0.0543915	-0.477046	0.212369	-0.4534	0.853606	-0.517221	0.160368	-1.10411
179	1	3	2	2	7	7	4	5	7	5	4	5	5	4	4	4	3	4	2	3	2	2	3	2	4	5	4	4	3	4	2	4	3	12	53	29	7.05	-0.255989	-0.035926	-0.727688	-0.7487	1.5407	2.12728	0.212369	0.80471	2.15894	0.833031	0.160368	0.831551
180	2	4	4	5	7	6	4	5	7	7	6	4	4	5	4	3	3	4	3	3	3	3	3	3	5	6	7	6	6	4	6	7	6	80	55	32	12.475	-0.247731	0.648301	1.03475	1.7744	1.5407	1.4762	0.212369	0.80471	2.15894	2.18328	1.44026	0.186329
181	1	5	3	4	3	2	3	4	4	4	5	4	3	3	3	2	2	3	2	2	2	3	3	2	2	4	4	4	2	3	3	2	4	60	35	24	7.4	-0.239473	1.33253	0.15353	0.933366	-0.441044	-1.12813	-0.418714	0.175655	0.20094	0.157905	0.800311	0.186329
182	1	4	3	3	5	6	5	4	4	6	6	4	4	3	1	2	2	2	1	2	2	1	1	2	1	2	3	1	1	3	1	1	4	36	47	16	6.025	-0.231216	0.648301	0.15353	0.0923329	0.549827	1.4762	0.843452	0.175655	0.20094	1.50816	1.44026	0.186329
183	2	1	1	1	2	1	2	2	1	2	2	2	1	2	1	2	2	2	2	2	1	1	1	2	1	1	2	1	1	1	2	1	1	1	17	16	2.35	-0.222958	-1.40438	-1.60891	-1.58973	-0.93648	-1.77921	-1.0498	-1.08245	-1.75706	-1.19235	-1.11952	-1.10411
184	1	4	4	5	7	4	7	7	4	7	7	7	5	6	3	3	3	3	3	3	4	3	4	3	6	4	5	5	5	6	6	4	6	80	61	32	11.725	-0.2147	0.648301	1.03475	1.7744	1.5407	0.174036	2.10562	2.06282	0.20094	2.18328	2.0802	2.12199
185	1	2	2	3	5	3	3	6	4	5	5	5	4	6	2	1	3	3	3	2	1	3	1	3	4	2	3	3	5	2	2	2	5	12	46	22	8.375	-0.206442	-0.720153	-0.727688	0.0923329	0.549827	-0.477046	-0.418714	1.43376	0.20094	0.833031	0.800311	0.831551
186	2	1	1	1	1	2	2	2	1	4	4	1	1	2	2	2	2	2	2	1	3	3	1	2	4	3	2	5	3	4	5	5	5	1	20	20	9.375	-0.198185	-1.40438	-1.60891	-1.58973	-1.43192	-1.12813	-1.0498	-1.08245	-1.75706	0.157905	0.160368	-1.74934
187	2	2	2	3	3	4	2	5	5	3	2	3	3	3	4	2	3	3	2	2	3	3	3	3	4	3	4	4	5	2	4	3	5	12	33	28	9.125	-0.189927	-0.720153	-0.727688	0.0923329	-0.441044	0.174036	-1.0498	0.80471	0.853606	-0.517221	-1.11952	-0.458893
188	2	5	4	3	6	4	3	5	6	5	5	4	4	4	2	1	2	3	2	2	3	1	3	2	2	3	4	1	2	2	3	1	2	60	46	21	4.45	-0.181669	1.33253	1.03475	0.0923329	1.04526	0.174036	-0.418714	0.80471	1.50627	0.833031	0.800311	0.186329
189	1	2	2	1	2	4	1	2	3	4	2	2	2	2	2	1	3	1	2	3	3	3	2	2	5	3	4	3	6	6	5	4	6	4	24	22	11.1	-0.173412	-0.720153	-0.727688	-1.58973	-0.93648	0.174036	-1.68088	-1.08245	-0.451726	0.157905	-1.11952	-1.10411
190	2	1	2	3	2	2	2	2	2	3	1	4	2	2	2	2	1	2	2	3	2	1	3	1	3	4	2	3	4	4	4	3	2	6	22	19	5.575	-0.165154	-1.40438	-0.727688	0.0923329	-0.93648	-1.12813	-1.0498	-1.08245	-1.10439	-0.517221	-1.75946	0.186329
191	1	3	2	3	6	6	3	5	3	5	6	6	5	4	2	3	2	2	2	2	1	3	3	1	3	3	2	3	3	3	3	3	3	18	49	21	6.175	-0.156896	-0.035926	-0.727688	0.0923329	1.04526	1.4762	-0.418714	0.80471	-0.451726	0.833031	1.44026	1.47677
192	1	5	4	4	6	4	6	5	4	4	3	4	6	5	3	3	3	3	2	3	2	2	2	3	5	6	3	3	4	3	3	5	3	80	47	26	7.3	-0.148639	1.33253	1.03475	0.933366	1.04526	0.174036	1.47453	0.80471	0.20094	0.157905	-0.479576	0.186329
193	2	5	3	5	7	6	6	6	4	4	5	6	6	4	4	4	3	4	3	4	4	3	4	4	7	5	5	4	5	6	5	7	6	75	54	37	12.1	-0.140381	1.33253	0.15353	1.7744	1.5407	1.4762	1.47453	1.43376	0.20094	0.157905	0.800311	1.47677
194	1	1	2	1	2	3	3	4	4	2	3	4	3	4	4	3	3	2	3	2	4	3	3	3	3	4	3	4	2	4	3	3	2	2	32	30	5.45	-0.132123	-1.40438	-0.727688	-1.58973	-0.93648	-0.477046	-0.418714	0.175655	0.20094	-1.19235	-0.479576	0.186329
195	2	3	3	2	1	2	4	3	4	1	1	3	3	1	2	3	3	2	2	2	2	1	1	2	5	3	3	5	6	3	3	6	4	18	23	20	8.65	-0.123865	-0.035926	0.15353	-0.7487	-1.43192	-1.12813	0.212369	-0.4534	0.20094	-1.86747	-1.75946	-0.458893
196	1	5	4	3	2	4	3	3	4	4	1	2	2	1	2	2	3	1	2	3	2	3	2	2	2	3	1	4	2	2	3	3	2	60	26	22	4.7	-0.115608	1.33253	1.03475	0.0923329	-0.93648	0.174036	-0.418714	-0.4534	0.20094	0.157905	-1.75946	-1.10411
197	2	1	1	1	2	2	1	1	1	1	2	1	1	1	2	2	2	2	2	1	1	1	1	2	1	1	1	1	2	1	1	1	1	1	13	16	2.225	-0.10735	-1.40438	-1.60891	-1.58973	-0.93648	-1.12813	-1.68088	-1.71151	-1.75706	-1.86747	-1.11952	-1.74934
198	2	2	2	2	4	2	3	3	4	4	4	2	2	4	3	2	2	3	2	3	2	3	3	2	3	3	3	5	4	3	3	5	3	8	32	25	6.925	-0.0990924	-0.720153	-0.727688	-0.7487	0.0543915	-1.12813	-0.418714	-0.4534	0.20094	0.157905	0.160368	-1.10411
199	2	5	4	5	5	3	6	3	6	4	3	3	3	4	3	2	3	3	3	3	2	3	2	3	3	3	4	2	5	3	3	2	3	100	40	27	6.425	-0.0908347	1.33253	1.03475	1.7744	0.549827	-0.477046	1.47453	-0.4534	1.50627	0.157905	-0.479576	-0.458893
200	2	2	3	3	2	4	1	2	4	3	2	4	1	1	1	1	1	1	2	1	1	2	2	1	3	2	5	4	4	5	2	2	4	18	24	13	7.775	-0.082577	-0.720153	0.15353	0.0923329	-0.93648	0.174036	-1.68088	-1.08245	0.20094	-0.517221	-1.11952	0.186329
201	2	5	4	4	2	4	1	2	4	3	2	2	3	3	4	4	3	3	3	3	3	3	3	4	4	4	7	7	5	7	5	5	5	80	26	33	11	-0.0743193	1.33253	1.03475	0.933366	-0.93648	0.174036	-1.68088	-1.08245	0.20094	-0.517221	-1.11952	-1.10411
202	1	2	2	3	1	2	2	1	2	2	3	4	1	1	3	3	3	2	3	3	3	2	3	2	7	4	4	6	4	7	4	7	4	12	19	27	9.775	-0.0660616	-0.720153	-0.727688	0.0923329	-1.43192	-1.12813	-1.0498	-1.71151	-1.10439	-1.19235	-0.479576	0.186329
203	2	2	2	3	3	4	3	4	3	3	5	3	3	2	3	2	3	2	2	3	2	3	2	2	1	3	3	2	1	1	1	3	3	12	33	24	5.175	-0.0578039	-0.720153	-0.727688	0.0923329	-0.441044	0.174036	-0.418714	0.175655	-0.451726	-0.517221	0.800311	-0.458893
204	2	2	1	3	2	4	2	3	2	3	2	2	4	4	3	2	2	3	3	3	3	2	2	3	5	3	5	3	5	4	3	5	6	6	28	26	10.725	-0.0495462	-0.720153	-1.60891	0.0923329	-0.93648	0.174036	-1.0498	-0.4534	-1.10439	-0.517221	-1.11952	-1.10411
205	1	3	2	4	6	4	5	5	6	5	3	6	5	6	1	2	1	1	2	1	1	1	1	2	5	6	5	6	4	5	4	3	3	24	51	13	8.05	-0.0412885	-0.035926	-0.727688	0.933366	1.04526	0.174036	0.843452	0.80471	1.50627	0.833031	-0.479576	1.47677
206	2	3	2	2	6	5	4	5	4	6	6	5	3	5	1	1	1	2	2	1	1	1	1	1	6	6	6	4	6	6	3	5	6	12	49	12	11.85	-0.0330308	-0.035926	-0.727688	-0.7487	1.04526	0.825119	0.212369	0.80471	0.20094	1.50816	1.44026	0.831551
207	2	3	2	4	1	1	2	1	1	1	2	3	2	2	3	3	3	3	3	3	3	3	2	3	5	3	5	4	4	4	6	5	4	24	16	29	8.9	-0.0247731	-0.035926	-0.727688	0.933366	-1.43192	-1.77921	-1.0498	-1.71151	-1.75706	-1.86747	-1.11952	-0.458893
208	1	2	1	1	3	3	1	3	3	2	1	1	2	2	2	1	2	2	2	2	2	2	1	2	2	2	1	1	1	1	1	2	1	2	21	18	2.475	-0.0165154	-0.720153	-1.60891	-1.58973	-0.441044	-0.477046	-1.68088	-0.4534	-0.451726	-1.19235	-1.75946	-1.74934
209	1	5	5	5	2	2	2	2	2	4	3	2	1	2	2	3	3	2	2	2	3	2	2	2	7	6	6	4	5	6	6	5	4	125	22	23	10.025	-0.0082577	1.33253	1.91597	1.7744	-0.93648	-1.12813	-1.0498	-1.08245	-1.10439	0.157905	-0.479576	-1.10411
210	2	3	2	3	5	5	5	4	5	3	5	4	5	4	2	2	2	2	2	2	1	2	3	1	4	5	4	5	4	4	4	4	5	18	45	19	9.75	0	-0.035926	-0.727688	0.0923329	0.549827	0.825119	0.843452	0.175655	0.853606	-0.517221	0.800311	0.186329
211	1	5	3	3	4	2	3	4	5	2	3	3	3	2	3	3	2	3	3	3	2	2	2	2	6	4	6	6	6	3	3	6	6	45	31	25	11.6	0.0082577	1.33253	0.15353	0.0923329	0.0543915	-1.12813	-0.418714	0.175655	0.853606	-1.19235	-0.479576	-0.458893
212	1	3	3	2	3	2	2	4	5	2	2	4	3	3	3	3	3	3	2	2	2	3	3	3	4	3	3	4	5	5	2	4	3	18	30	27	7.05	0.0165154	-0.035926	0.15353	-0.7487	-0.441044	-1.12813	-1.0498	0.175655	0.853606	-1.19235	-1.11952	0.186329
213	1	2	1	1	2	1	2	2	2	2	1	1	2	1	1	2	1	1	2	1	2	2	2	1	1	1	1	1	2	2	1	1	2	2	16	15	3.45	0.0247731	-0.720153	-1.60891	-1.58973	-0.93648	-1.77921	-1.0498	-1.08245	-1.10439	-1.19235	-1.75946	-1.74934
214	2	1	3	1	6	4	5	6	4	6	3	6	6	5	3	2	3	2	3	3	2	2	2	3	1	1	2	4	2	1	1	2	3	3	51	25	5.05	0.0330308	-1.40438	0.15353	-1.58973	1.04526	0.174036	0.843452	1.43376	0.20094	1.50816	-0.479576	1.47677
215	2	3	3	4	5	4	4	3	3	4	5	4	3	3	1	2	1	1	1	1	2	2	2	2	4	4	3	2	3	3	3	5	3	36	38	15	6.675	0.0412885	-0.035926	0.15353	0.933366	0.549827	0.174036	0.212369	-0.4534	-0.451726	0.157905	0.800311	0.186329
216	2	1	3	1	5	6	4	5	6	4	3	4	3	5	3	2	3	3	3	2	2	3	2	2	5	4	3	6	5	5	3	4	5	3	45	25	9.875	0.0495462	-1.40438	0.15353	-1.58973	0.549827	1.4762	0.212369	0.80471	1.50627	0.157905	-0.479576	0.186329
217	1	2	1	3	5	6	6	4	3	5	3	3	5	5	1	2	2	2	2	1	2	2	2	2	6	5	5	3	5	6	4	4	4	6	45	18	9.15	0.0578039	-0.720153	-1.60891	0.0923329	0.549827	1.4762	1.47453	0.175655	-0.451726	0.833031	-0.479576	-0.458893
218	1	4	3	4	4	5	4	3	4	4	5	2	5	2	3	3	3	3	3	3	2	2	3	3	3	3	5	3	4	4	4	2	2	48	38	28	5.7	0.0660616	0.648301	0.15353	0.933366	0.0543915	0.825119	0.212369	-0.4534	0.20094	0.157905	0.800311	-1.10411
219	2	2	1	1	6	6	5	6	3	6	4	4	5	4	4	2	4	2	4	2	2	3	3	3	2	3	2	4	3	2	1	4	4	2	49	29	7.025	0.0743193	-0.720153	-1.60891	-1.58973	1.04526	1.4762	0.843452	1.43376	-0.451726	1.50816	0.160368	0.186329
220	2	4	4	3	4	4	4	5	2	4	5	3	2	3	3	3	2	3	2	3	3	3	2	3	4	4	2	4	3	5	2	5	4	48	36	27	8.025	0.082577	0.648301	1.03475	0.0923329	0.0543915	0.174036	0.212369	0.80471	-1.10439	0.157905	0.800311	-0.458893
221	1	2	1	2	6	5	5	5	5	3	6	5	4	3	4	3	4	2	3	3	3	4	3	3	3	5	2	2	5	2	4	3	2	4	47	32	5.45	0.0908347	-0.720153	-1.60891	-0.7487	1.04526	0.825119	0.843452	0.80471	0.853606	-0.517221	1.44026	0.831551
222	2	2	2	1	2	3	4	4	4	3	2	2	4	2	1	1	1	1	1	1	1	2	2	2	6	6	5	6	4	5	3	3	4	4	30	13	9.15	0.0990924	-0.720153	-0.727688	-1.58973	-0.93648	-0.477046	0.212369	0.175655	0.20094	-0.517221	-1.11952	-1.10411
223	2	3	2	3	1	2	3	3	2	3	4	3	4	1	3	2	3	3	2	3	2	3	2	3	5	4	6	3	5	5	4	3	5	18	26	26	9.875	0.10735	-0.035926	-0.727688	0.0923329	-1.43192	-1.12813	-0.418714	-0.4534	-1.10439	-0.517221	0.160368	-0.458893
224	2	5	3	3	3	3	4	4	4	2	4	3	3	5	1	1	2	2	2	2	2	2	2	1	5	5	4	3	6	5	6	3	3	45	35	17	7.925	0.115608	1.33253	0.15353	0.0923329	-0.441044	-0.477046	0.212369	0.175655	0.20094	-1.19235	0.160368	-0.458893
225	2	3	2	3	6	4	6	5	4	6	6	5	3	5	2	3	3	2	1	1	1	1	3	3	3	2	4	4	2	3	3	4	2	18	50	20	5.325	0.123865	-0.035926	-0.727688	0.0923329	1.04526	0.174036	1.47453	0.80471	0.20094	1.50816	1.44026	0.831551
226	2	5	4	5	3	4	5	3	4	3	2	3	5	4	3	2	2	2	2	2	3	2	3	2	6	4	6	4	6	6	4	4	3	100	36	23	8.3	0.132123	1.33253	1.03475	1.7744	-0.441044	0.174036	0.843452	-0.4534	0.20094	-0.517221	-1.11952	-0.458893
227	1	2	1	1	2	1	1	2	1	2	1	1	1	1	2	1	1	2	2	1	2	1	2	1	2	2	2	1	1	1	1	1	1	2	13	15	2.475	0.140381	-0.720153	-1.60891	-1.58973	-0.93648	-1.77921	-1.68088	-1.08245	-1.75706	-1.19235	-1.75946	-1.74934
228	1	2	3	1	6	4	5	5	4	5	5	5	6	3	4	2	3	2	3	4	2	4	2	4	6	5	3	5	6	4	6	4	6	6	48	30	11.475	0.148639	-0.720153	0.15353	-1.58973	1.04526	0.174036	0.843452	0.80471	0.20094	0.833031	0.800311	0.831551
229	2	2	3	3	2	3	2	4	2	2	3	4	3	4	2	1	1	2	3	2	2	3	2	2	6	5	4	6	4	4	6	6	4	18	29	20	9.525	0.156896	-0.720153	0.15353	0.0923329	-0.93648	-0.477046	-1.0498	0.175655	-1.10439	-1.19235	-0.479576	0.186329
230	1	2	3	3	1	1	1	1	4	3	4	2	2	3	2	2	2	1	2	2	1	1	2	1	3	5	2	2	4	2	2	2	4	18	22	16	7.15	0.165154	-0.720153	0.15353	0.0923329	-1.43192	-1.77921	-1.68088	-1.71151	0.20094	-0.517221	0.160368	-1.10411
231	2	2	3	2	4	2	3	4	4	4	5	2	2	5	2	2	3	1	2	2	1	1	3	3	4	3	3	3	4	5	5	5	5	12	35	20	9.5	0.173412	-0.720153	0.15353	-0.7487	0.0543915	-1.12813	-0.418714	0.175655	0.20094	0.157905	0.800311	-1.10411
232	1	5	3	5	2	4	4	3	1	3	1	3	3	3	1	2	2	2	1	1	1	1	1	1	1	3	3	2	2	4	3	1	3	75	27	13	5.675	0.181669	1.33253	0.15353	1.7744	-0.93648	0.174036	0.212369	-0.4534	-1.75706	-0.517221	-1.75946	-0.458893
233	2	3	3	3	1	1	2	2	1	1	2	2	1	4	2	2	1	2	3	2	2	3	1	3	5	3	4	5	3	4	5	3	4	27	17	21	8.4	0.189927	-0.035926	0.15353	0.0923329	-1.43192	-1.77921	-1.0498	-1.08245	-1.75706	-1.86747	-1.11952	-1.10411
234	1	1	3	1	3	4	2	4	4	3	4	4	2	5	4	4	3	2	3	2	4	3	3	3	6	6	5	5	5	5	6	6	3	3	35	31	8.8	0.198185	-1.40438	0.15353	-1.58973	-0.441044	0.174036	-1.0498	0.175655	0.20094	-0.517221	0.160368	0.186329
235	2	4	3	3	7	7	6	7	7	4	4	7	5	6	4	3	3	4	3	3	4	4	3	3	7	4	5	4	4	7	7	7	7	36	60	34	13.325	0.206442	0.648301	0.15353	0.0923329	1.5407	2.12728	1.47453	2.06282	2.15894	0.157905	0.160368	2.12199
236	2	5	3	5	5	4	3	4	4	3	5	5	5	4	4	3	3	3	3	3	4	3	3	2	7	5	4	5	6	6	5	6	5	75	42	31	11	0.2147	1.33253	0.15353	1.7744	0.549827	0.174036	-0.418714	0.175655	0.20094	-0.517221	0.800311	0.831551
237	2	1	2	3	6	6	5	5	6	6	6	6	3	5	2	2	3	2	2	2	3	3	3	3	6	4	7	6	5	4	5	6	7	6	54	25	13.075	0.222958	-1.40438	-0.727688	0.0923329	1.04526	1.4762	0.843452	0.80471	1.50627	1.50816	1.44026	1.47677
238	1	4	4	4	1	1	3	1	1	2	1	3	3	3	3	2	3	2	3	3	2	3	3	2	5	3	3	3	4	4	5	3	4	64	19	26	8.15	0.231216	0.648301	1.03475	0.933366	-1.43192	-1.77921	-0.418714	-1.71151	-1.75706	-1.19235	-1.75946	-0.458893
239	2	2	1	1	2	2	2	1	1	1	2	2	1	2	1	1	2	2	1	2	2	2	2	1	2	1	1	1	1	1	2	2	1	2	16	16	2.475	0.239473	-0.720153	-1.60891	-1.58973	-0.93648	-1.12813	-1.0498	-1.71151	-1.75706	-1.86747	-1.11952	-1.10411
240	1	5	5	4	4	3	4	5	4	3	5	4	3	4	4	4	2	4	4	3	3	3	3	3	7	5	6	4	5	5	5	7	5	100	39	33	11	0.247731	1.33253	1.91597	0.933366	0.0543915	-0.477046	0.212369	0.80471	0.20094	-0.517221	0.800311	0.186329
241	2	3	5	3	6	5	4	7	4	6	4	4	6	4	4	4	3	2	3	3	4	4	3	4	7	5	6	7	5	6	5	6	4	45	50	34	10.275	0.255989	-0.035926	1.91597	0.0923329	1.04526	0.825119	0.212369	2.06282	0.20094	1.50816	0.160368	0.186329
242	2	4	3	3	1	1	1	1	2	1	3	1	2	3	4	3	3	2	3	3	2	4	3	3	5	5	4	5	3	3	5	4	5	36	16	30	9.75	0.264246	0.648301	0.15353	0.0923329	-1.43192	-1.77921	-1.68088	-1.71151	-1.10439	-1.86747	-0.479576	-1.74934
243	1	5	5	3	1	1	1	2	2	2	4	2	2	2	2	2	1	1	1	2	3	2	1	2	2	4	1	4	2	1	2	3	4	75	19	17	6.775	0.272504	1.33253	1.91597	0.0923329	-1.43192	-1.77921	-1.68088	-1.08245	-1.10439	-1.19235	0.160368	-1.10411
244	1	4	3	3	1	1	2	4	1	2	4	2	3	3	3	3	2	2	3	3	3	3	3	3	4	3	3	4	3	4	5	3	5	36	23	28	9.125	0.280762	0.648301	0.15353	0.0923329	-1.43192	-1.77921	-1.0498	0.175655	-1.75706	-1.19235	0.160368	-1.10411
245	1	1	3	3	5	6	4	5	6	4	5	3	5	5	4	3	3	2	4	4	2	3	2	3	1	1	2	2	3	3	4	4	3	9	48	30	5.8	0.289019	-1.40438	0.15353	0.0923329	0.549827	1.4762	0.212369	0.80471	1.50627	0.157905	0.800311	-0.458893
246	2	3	2	3	3	4	5	2	4	4	5	4	2	2	1	1	2	2	2	2	2	1	1	1	5	6	6	4	5	4	5	4	5	18	35	15	10.375	0.297277	-0.035926	-0.727688	0.0923329	-0.441044	0.174036	0.843452	-1.08245	0.20094	0.157905	0.800311	0.186329
247	1	1	1	3	1	2	1	1	4	2	4	3	2	1	4	3	3	3	4	2	4	3	2	4	3	4	2	4	2	2	4	4	4	3	21	32	7.525	0.305535	-1.40438	-1.60891	0.0923329	-1.43192	-1.12813	-1.68088	-1.71151	0.20094	-1.19235	0.160368	-0.458893
248	1	3	3	2	7	4	4	4	4	4	4	4	7	6	4	3	3	2	2	4	2	2	4	4	2	4	3	2	3	3	4	1	2	18	48	30	4.95	0.313793	-0.035926	0.15353	-0.7487	1.5407	0.174036	0.212369	0.175655	0.20094	0.157905	0.160368	0.186329
249	2	1	2	1	1	1	2	2	2	4	1	1	3	3	1	1	2	2	2	1	1	1	2	2	4	4	5	4	3	3	3	4	5	2	20	15	9.25	0.32205	-1.40438	-0.727688	-1.58973	-1.43192	-1.77921	-1.0498	-1.08245	-1.10439	0.157905	-1.75946	-1.74934
250	2	5	3	3	2	3	4	3	1	3	3	4	4	2	2	2	1	2	2	3	1	1	3	1	2	3	4	3	2	2	4	2	3	45	29	18	6.05	0.330308	1.33253	0.15353	0.0923329	-0.93648	-0.477046	0.212369	-0.4534	-1.75706	-0.517221	-0.479576	0.186329
251	1	1	1	2	2	4	4	3	3	4	2	4	3	3	2	2	3	3	3	1	2	2	2	2	2	4	3	2	1	4	4	2	3	2	32	22	6.05	0.338566	-1.40438	-1.60891	-0.7487	-0.93648	0.174036	0.212369	-0.4534	-0.451726	0.157905	-1.11952	0.186329
252	2	2	1	1	3	2	2	2	2	2	3	2	1	1	1	2	2	1	2	1	2	1	2	1	1	1	1	2	1	1	2	2	1	2	20	15	2.475	0.346823	-0.720153	-1.60891	-1.58973	-0.441044	-1.12813	-1.0498	-1.08245	-1.10439	-1.19235	-0.479576	-1.10411
253	2	5	4	4	1	1	2	2	4	4	3	2	1	1	2	3	3	1	2	1	2	2	1	2	7	4	6	6	6	7	7	5	4	80	21	19	10.4	0.355081	1.33253	1.03475	0.933366	-1.43192	-1.77921	-1.0498	-1.08245	0.20094	0.157905	-0.479576	-1.10411
254	2	3	4	3	5	5	5	4	3	5	3	5	6	4	2	2	3	2	2	1	1	3	3	2	3	2	3	3	4	3	3	4	4	36	45	21	7.525	0.363339	-0.035926	1.03475	0.0923329	0.549827	0.825119	0.843452	0.175655	-0.451726	0.833031	-0.479576	0.831551
255	2	3	3	3	7	5	7	5	5	4	7	6	4	7	4	3	4	3	3	3	4	3	3	3	7	7	6	6	7	6	7	6	5	27	57	33	12	0.371596	-0.035926	0.15353	0.0923329	1.5407	0.825119	2.10562	0.80471	0.853606	0.157905	2.0802	1.47677
256	2	5	5	3	7	7	5	7	4	5	7	4	6	4	3	3	4	4	4	3	4	3	3	3	5	6	7	7	6	5	5	7	6	75	56	34	12.6	0.379854	1.33253	1.91597	0.0923329	1.5407	2.12728	0.843452	2.06282	0.20094	0.833031	2.0802	0.186329
257	2	3	2	3	2	1	2	2	4	1	2	1	2	3	2	2	1	1	2	1	1	2	1	3	1	4	4	3	1	1	2	2	3	18	20	16	5.55	0.388112	-0.035926	-0.727688	0.0923329	-0.93648	-1.77921	-1.0498	-1.08245	0.20094	-1.86747	-1.11952	-1.74934
258	2	3	2	2	1	2	2	1	2	4	4	2	1	1	4	2	2	3	3	4	3	3	3	2	5	3	3	6	3	4	5	4	5	12	20	29	9.625	0.396369	-0.035926	-0.727688	-0.7487	-1.43192	-1.12813	-1.0498	-1.71151	-1.10439	0.157905	0.160368	-1.10411
259	1	5	4	5	4	4	5	2	2	5	3	5	3	3	2	1	3	2	2	2	1	3	1	3	6	6	5	5	5	6	3	4	5	100	36	20	10.5	0.404627	1.33253	1.03475	1.7744	0.0543915	0.174036	0.843452	-1.08245	-1.10439	0.833031	-0.479576	0.831551
260	2	5	3	3	6	6	4	5	5	6	6	6	4	5	4	3	2	2	3	4	3	3	2	3	7	6	5	6	7	4	6	6	5	45	53	29	11.375	0.412885	1.33253	0.15353	0.0923329	1.04526	1.4762	0.212369	0.80471	0.853606	1.50816	1.44026	1.47677
261	1	2	3	2	1	4	3	1	3	3	1	3	4	1	1	1	2	1	1	1	2	2	1	2	3	2	3	2	3	3	4	3	2	12	24	14	5.075	0.421143	-0.720153	0.15353	-0.7487	-1.43192	0.174036	-0.418714	-1.71151	-0.451726	-0.517221	-1.75946	-0.458893
262	1	1	1	1	6	5	4	4	5	4	3	3	6	5	3	2	2	3	2	3	2	3	3	2	3	5	2	3	2	2	5	3	2	1	45	25	5.325	0.4294	-1.40438	-1.60891	-1.58973	1.04526	0.825119	0.212369	0.175655	0.853606	0.157905	-0.479576	-0.458893
263	1	5	3	3	7	5	6	4	6	7	6	5	4	6	3	3	3	3	3	3	4	3	4	3	6	6	6	7	4	5	5	5	6	45	56	32	12.1	0.437658	1.33253	0.15353	0.0923329	1.5407	0.825119	1.47453	0.175655	1.50627	2.18328	1.44026	0.831551
264	2	5	3	3	5	7	7	4	5	7	7	5	7	5	4	3	4	3	4	3	4	3	3	3	7	6	6	5	7	6	4	6	6	45	59	34	12.475	0.445916	1.33253	0.15353	0.0923329	0.549827	2.12728	2.10562	0.175655	0.853606	2.18328	2.0802	0.831551
265	1	4	3	4	5	4	3	3	5	4	5	6	6	6	1	1	2	2	2	2	1	1	1	2	3	2	2	2	3	3	2	3	5	48	47	15	8	0.454173	0.648301	0.15353	0.933366	0.549827	0.174036	-0.418714	-0.4534	0.853606	0.157905	0.800311	1.47677
266	1	1	1	1	2	3	1	1	4	2	2	3	1	2	4	2	2	2	3	2	3	2	2	2	5	5	3	3	4	5	3	5	4	1	21	24	8.525	0.462431	-1.40438	-1.60891	-1.58973	-0.93648	-0.477046	-1.68088	-1.71151	0.20094	-1.19235	-1.11952	-0.458893
267	2	4	3	3	7	6	7	6	7	6	7	7	5	6	3	3	3	3	3	4	3	3	4	3	7	5	5	4	5	5	5	4	6	36	64	32	11.6	0.470689	0.648301	0.15353	0.0923329	1.5407	1.4762	2.10562	1.43376	2.15894	1.50816	2.0802	2.12199
268	2	5	5	3	1	3	3	2	1	1	1	1	1	3	3	3	2	3	3	2	2	2	2	2	7	5	5	7	4	6	6	4	4	75	17	24	9.9	0.478946	1.33253	1.91597	0.0923329	-1.43192	-0.477046	-0.418714	-1.08245	-1.75706	-1.86747	-1.75946	-1.74934
269	2	4	3	4	5	5	7	5	4	7	6	5	5	6	3	3	4	4	3	3	4	3	4	3	7	5	5	7	7	5	7	4	6	48	55	34	12.475	0.487204	0.648301	0.15353	0.933366	0.549827	0.825119	2.10562	0.80471	0.20094	2.18328	1.44026	0.831551
270	2	2	2	3	6	6	3	4	6	5	5	5	4	4	2	1	2	1	2	2	3	2	2	2	4	5	3	5	4	4	5	3	3	12	48	19	7.425	0.495462	-0.720153	-0.727688	0.0923329	1.04526	1.4762	-0.418714	0.175655	1.50627	0.833031	0.800311	0.831551
271	2	4	4	4	7	7	7	6	5	7	7	4	4	5	4	3	3	3	3	4	3	3	3	3	7	6	5	4	6	7	6	6	5	64	59	32	11.375	0.50372	0.648301	1.03475	0.933366	1.5407	2.12728	2.10562	1.43376	0.853606	2.18328	2.0802	0.186329
272	1	2	3	1	6	4	3	3	6	4	5	5	6	4	2	2	3	3	3	1	2	1	2	2	3	3	5	2	2	5	2	3	3	6	46	21	6.425	0.511977	-0.720153	0.15353	-1.58973	1.04526	0.174036	-0.418714	-0.4534	1.50627	0.157905	0.800311	0.831551
273	1	5	3	3	7	4	5	6	4	5	6	5	5	5	2	2	3	2	2	3	1	2	2	2	5	6	4	3	6	4	3	3	4	45	52	21	8.65	0.520235	1.33253	0.15353	0.0923329	1.5407	0.174036	0.843452	1.43376	0.20094	0.833031	1.44026	0.831551
274	1	2	3	2	3	3	3	3	3	3	3	3	5	2	3	2	3	3	2	3	3	2	3	2	4	4	3	3	3	3	5	4	3	12	31	26	6.925	0.528493	-0.720153	0.15353	-0.7487	-0.441044	-0.477046	-0.418714	-0.4534	-0.451726	-0.517221	-0.479576	-0.458893
275	1	2	1	2	2	4	1	4	3	2	4	2	2	2	2	3	3	3	2	1	3	1	3	2	1	1	4	3	3	4	4	3	2	4	26	23	5.075	0.53675	-0.720153	-1.60891	-0.7487	-0.93648	0.174036	-1.68088	0.175655	-0.451726	-1.19235	0.160368	-1.10411
276	1	4	3	3	1	2	1	1	1	1	1	3	4	1	1	2	1	2	1	1	2	2	1	1	3	3	2	2	4	3	3	4	5	36	16	14	8.5	0.545008	0.648301	0.15353	0.0923329	-1.43192	-1.12813	-1.68088	-1.71151	-1.75706	-1.86747	-1.75946	-0.458893
277	1	5	3	5	2	2	2	3	2	3	4	4	2	2	1	2	2	1	1	2	2	1	2	1	4	4	4	5	4	5	5	3	4	75	26	15	8.65	0.553266	1.33253	0.15353	1.7744	-0.93648	-1.12813	-1.0498	-0.4534	-1.10439	-0.517221	0.160368	0.186329
278	2	2	3	3	5	3	5	6	4	3	6	6	4	5	1	2	1	2	2	2	1	2	1	1	7	7	5	6	5	7	6	6	5	18	47	15	11.625	0.561523	-0.720153	0.15353	0.0923329	0.549827	-0.477046	0.843452	1.43376	0.20094	-0.517221	1.44026	1.47677
279	2	4	3	3	5	4	3	5	3	6	4	6	3	5	3	3	2	2	2	3	3	3	2	3	6	5	6	6	4	3	6	3	3	36	44	26	8.175	0.569781	0.648301	0.15353	0.0923329	0.549827	0.174036	-0.418714	0.80471	-0.451726	1.50816	0.160368	1.47677
280	1	2	2	2	4	4	4	3	2	5	4	5	3	4	1	1	2	2	1	1	1	1	2	1	3	3	3	4	2	4	3	2	3	8	38	13	6.3	0.578039	-0.720153	-0.727688	-0.7487	0.0543915	0.174036	0.212369	-0.4534	-1.10439	0.833031	0.160368	0.831551
281	2	4	3	5	6	4	7	7	4	4	6	7	4	6	4	3	4	3	4	4	4	3	3	4	5	4	4	5	7	7	7	5	6	60	55	36	12.1	0.586297	0.648301	0.15353	1.7744	1.04526	0.174036	2.10562	2.06282	0.20094	0.157905	1.44026	2.12199
282	2	2	2	3	6	3	6	3	3	6	5	4	4	4	2	3	1	2	3	2	3	2	3	2	6	5	4	5	6	5	6	5	4	12	44	23	9.65	0.594554	-0.720153	-0.727688	0.0923329	1.04526	-0.477046	1.47453	-0.4534	-0.451726	1.50816	0.800311	0.186329
283	1	3	4	3	1	4	1	4	2	2	2	2	2	4	2	2	2	2	2	3	2	1	3	1	4	2	4	4	3	4	5	3	4	36	24	20	8.025	0.602812	-0.035926	1.03475	0.0923329	-1.43192	0.174036	-1.68088	0.175655	-1.10439	-1.19235	-1.11952	-1.10411
284	1	3	4	3	5	3	3	3	4	4	5	6	5	5	3	2	3	3	3	3	3	2	3	3	7	6	6	6	5	5	6	4	5	36	43	28	11.125	0.61107	-0.035926	1.03475	0.0923329	0.549827	-0.477046	-0.418714	-0.4534	0.20094	0.157905	0.800311	1.47677
285	1	2	1	3	3	2	4	3	3	4	2	3	3	4	2	1	3	3	2	2	1	2	2	2	4	5	5	3	5	3	3	3	5	6	31	20	9.375	0.619327	-0.720153	-1.60891	0.0923329	-0.441044	-1.12813	0.212369	-0.4534	-0.451726	0.157905	-1.11952	-0.458893
286	1	3	3	3	4	4	4	5	4	4	4	4	2	5	2	2	1	2	1	1	1	3	2	2	5	3	5	6	5	5	3	3	3	27	40	17	7.675	0.627585	-0.035926	0.15353	0.0923329	0.0543915	0.174036	0.212369	0.80471	0.20094	0.157905	0.160368	0.186329
287	2	2	2	2	7	6	5	4	4	4	4	7	6	4	4	3	2	2	4	4	3	3	3	4	6	5	3	4	3	4	6	5	5	8	51	32	10	0.635843	-0.720153	-0.727688	-0.7487	1.5407	1.4762	0.843452	0.175655	0.20094	0.157905	0.160368	2.12199
288	2	1	1	1	3	3	4	4	3	4	5	4	4	3	2	2	1	3	1	2	2	2	3	3	2	4	3	2	1	3	3	4	4	1	37	21	7.15	0.6441	-1.40438	-1.60891	-1.58973	-0.441044	-0.477046	0.212369	0.175655	-0.451726	0.157905	0.800311	0.186329
289	2	5	3	3	6	5	7	4	6	7	7	6	4	4	4	4	4	4	4	3	3	3	4	3	7	5	6	5	6	6	6	5	6	45	56	36	12.35	0.652358	1.33253	0.15353	0.0923329	1.04526	0.825119	2.10562	0.175655	1.50627	2.18328	2.0802	1.47677
290	1	4	4	3	4	5	3	3	4	4	4	2	4	2	3	2	2	2	3	3	3	2	3	3	3	4	3	4	4	4	3	2	2	48	35	26	5.575	0.660616	0.648301	1.03475	0.0923329	0.0543915	0.825119	-0.418714	-0.4534	0.20094	0.157905	0.160368	-1.10411
291	1	4	2	3	3	2	3	5	3	3	5	3	3	3	1	2	2	1	2	2	1	1	1	1	4	2	3	5	3	2	5	3	4	24	33	14	7.775	0.668873	0.648301	-0.727688	0.0923329	-0.441044	-1.12813	-0.418714	0.80471	-0.451726	-0.517221	0.800311	-0.458893
292	1	3	3	5	5	4	5	7	5	7	4	6	7	7	3	4	3	3	4	3	4	4	3	3	7	7	5	6	6	6	5	5	6	45	57	34	12.475	0.677131	-0.035926	0.15353	1.7744	0.549827	0.174036	0.843452	2.06282	0.853606	2.18328	0.160368	1.47677
293	1	1	2	1	1	2	1	2	1	1	1	2	1	1	1	2	1	2	2	1	2	2	1	1	1	2	1	2	1	2	1	1	1	2	13	15	2.475	0.685389	-1.40438	-0.727688	-1.58973	-1.43192	-1.12813	-1.68088	-1.08245	-1.75706	-1.86747	-1.75946	-1.10411
294	2	3	3	2	3	4	5	3	2	2	3	3	4	3	3	3	2	2	2	3	3	2	3	3	7	4	4	6	7	5	5	5	4	18	32	26	9.775	0.693647	-0.035926	0.15353	-0.7487	-0.441044	0.174036	0.843452	-0.4534	-1.10439	-1.19235	-0.479576	-0.458893
295	1	2	1	3	4	5	3	4	4	4	4	5	2	3	2	2	2	1	2	2	3	1	1	1	5	6	4	5	4	5	5	3	5	6	38	17	10.125	0.701904	-0.720153	-1.60891	0.0923329	0.0543915	0.825119	-0.418714	0.175655	0.20094	0.157905	0.160368	0.831551
296	2	1	1	2	3	5	3	3	3	4	5	4	5	2	3	2	2	2	3	2	3	2	2	2	1	3	2	4	3	3	3	1	2	2	37	23	4.7	0.710162	-1.40438	-1.60891	-0.7487	-0.441044	0.825119	-0.418714	-0.4534	-0.451726	0.157905	0.800311	0.186329
297	2	4	5	5	5	4	4	6	5	4	6	7	5	7	4	4	4	3	3	3	3	4	3	3	7	5	5	6	4	5	5	7	6	100	53	34	12.1	0.71842	0.648301	1.91597	1.7744	0.549827	0.174036	0.212369	1.43376	0.853606	0.157905	1.44026	2.12199
298	2	4	2	3	7	5	7	6	6	5	6	4	4	4	4	4	2	3	2	2	4	2	3	3	6	5	4	4	4	5	5	5	4	24	54	29	9.15	0.726677	0.648301	-0.727688	0.0923329	1.5407	0.825119	2.10562	1.43376	1.50627	0.833031	1.44026	0.186329
299	1	2	2	1	4	2	4	3	5	5	3	2	5	5	3	2	2	2	3	2	3	2	3	3	4	5	3	4	4	3	3	3	5	4	38	25	9.125	0.734935	-0.720153	-0.727688	-1.58973	0.0543915	-1.12813	0.212369	-0.4534	0.853606	0.833031	-0.479576	-1.10411
300	1	4	3	2	3	5	3	4	5	2	4	3	2	5	1	1	1	2	2	1	2	2	2	2	2	3	3	1	2	3	3	2	2	24	36	16	4.575	0.743193	0.648301	0.15353	-0.7487	-0.441044	0.825119	-0.418714	0.175655	0.853606	-1.19235	0.160368	-0.458893
301	1	1	2	2	3	3	2	2	2	2	3	2	5	3	1	2	1	2	1	1	1	2	2	1	5	3	3	3	4	4	4	6	4	4	27	14	8.4	0.75145	-1.40438	-0.727688	-0.7487	-0.441044	-0.477046	-1.0498	-1.08245	-1.10439	-1.19235	-0.479576	-1.10411
302	2	5	4	3	4	4	4	3	3	3	3	3	4	5	2	3	1	2	1	1	1	2	3	2	3	4	5	2	3	4	3	3	2	60	36	18	5.575	0.759708	1.33253	1.03475	0.0923329	0.0543915	0.174036	0.212369	-0.4534	-0.451726	-0.517221	-0.479576	-0.458893
303	1	4	4	4	2	3	2	4	2	2	1	2	4	4	4	2	2	3	4	3	3	2	4	2	2	2	4	2	3	1	4	3	4	64	26	29	7.025	0.767966	0.648301	1.03475	0.933366	-0.93648	-0.477046	-1.0498	0.175655	-1.10439	-1.19235	-1.75946	-1.10411
304	2	5	4	4	1	3	1	1	1	3	1	2	1	3	2	1	2	2	2	2	3	2	2	3	4	4	4	3	3	2	5	3	5	80	17	21	9	0.776224	1.33253	1.03475	0.933366	-1.43192	-0.477046	-1.68088	-1.71151	-1.75706	-0.517221	-1.75946	-1.10411
305	1	1	1	1	3	3	3	1	1	3	2	2	2	1	1	1	2	2	2	2	1	1	1	2	1	1	1	1	1	1	1	1	1	1	21	15	2.1	0.784481	-1.40438	-1.60891	-1.58973	-0.441044	-0.477046	-0.418714	-1.71151	-1.75706	-0.517221	-1.11952	-1.10411
306	2	3	2	4	4	3	5	4	4	5	5	4	4	3	4	4	2	2	3	3	3	3	3	2	2	1	4	2	3	4	4	2	1	24	41	29	3.85	0.792739	-0.035926	-0.727688	0.933366	0.0543915	-0.477046	0.843452	0.175655	0.20094	0.833031	0.800311	0.186329
307	2	2	2	1	5	6	3	6	3	4	4	5	3	3	1	2	1	2	2	2	1	1	1	2	4	3	3	5	4	5	5	5	5	4	42	15	9.75	0.800997	-0.720153	-0.727688	-1.58973	0.549827	1.4762	-0.418714	1.43376	-0.451726	0.157905	0.160368	0.831551
308	2	1	1	3	5	5	3	5	4	5	6	3	3	5	3	3	3	3	3	2	3	3	3	2	4	3	2	3	4	4	3	4	5	3	44	28	8.875	0.809254	-1.40438	-1.60891	0.0923329	0.549827	0.825119	-0.418714	0.80471	0.20094	0.833031	1.44026	-0.458893
309	1	4	5	4	6	4	7	5	4	4	4	4	4	4	4	4	3	3	3	3	4	3	3	4	7	5	6	6	7	4	6	7	6	80	46	34	12.6	0.817512	0.648301	1.91597	0.933366	1.04526	0.174036	2.10562	0.80471	0.20094	0.157905	0.160368	0.186329
310	1	4	5	5	4	6	5	5	4	7	5	5	4	7	3	3	4	3	3	4	3	4	3	4	7	6	4	6	6	6	6	5	7	100	52	34	13.45	0.82577	0.648301	1.91597	1.7744	0.0543915	1.4762	0.843452	0.80471	0.20094	2.18328	0.800311	0.831551
311	1	1	2	2	3	2	3	4	5	4	5	4	4	3	1	1	2	2	2	2	1	2	1	1	7	4	7	4	5	6	4	4	6	4	37	15	11.725	0.834027	-1.40438	-0.727688	-0.7487	-0.441044	-1.12813	-0.418714	0.175655	0.853606	0.157905	0.800311	0.186329
312	1	5	4	4	7	7	4	4	4	7	4	7	6	5	3	3	3	4	4	3	3	3	3	3	4	5	4	5	7	6	4	4	4	80	55	32	9.275	0.842285	1.33253	1.03475	0.933366	1.5407	2.12728	0.212369	0.175655	0.20094	2.18328	0.160368	2.12199
313	1	2	2	1	7	5	6	5	4	4	7	4	6	6	1	2	2	1	2	2	1	1	1	1	7	7	5	6	6	5	6	4	4	4	54	14	10.15	0.850543	-0.720153	-0.727688	-1.58973	1.5407	0.825119	1.47453	0.80471	0.20094	0.157905	2.0802	0.186329
314	2	3	4	4	7	6	6	5	4	6	6	6	5	5	3	3	3	3	3	3	3	3	3	3	4	5	4	6	5	6	6	4	5	48	56	30	10.5	0.858801	-0.035926	1.03475	0.933366	1.5407	1.4762	1.47453	0.80471	0.20094	1.50816	1.44026	1.47677
315	1	5	4	3	7	5	6	5	5	7	6	5	5	4	3	3	3	3	3	3	3	3	3	3	5	7	5	6	7	5	7	7	6	60	55	30	12.725	0.867058	1.33253	1.03475	0.0923329	1.5407	0.825119	1.47453	0.80471	0.853606	2.18328	1.44026	0.831551
316	2	4	3	4	7	4	4	5	5	5	4	6	4	4	1	2	2	1	2	2	2	1	1	2	3	3	5	2	3	2	2	5	5	48	48	16	8.625	0.875316	0.648301	0.15353	0.933366	1.5407	0.174036	0.212369	0.80471	0.853606	0.833031	0.160368	1.47677
317	2	5	4	3	7	7	5	6	4	6	4	6	5	5	3	3	3	3	3	3	3	3	3	3	5	7	5	5	7	5	6	4	5	60	55	30	11	0.883574	1.33253	1.03475	0.0923329	1.5407	2.12728	0.843452	1.43376	0.20094	1.50816	0.160368	1.47677
318	2	2	1	3	2	3	4	3	4	4	4	4	4	4	3	2	3	3	3	2	3	2	3	2	6	5	5	4	5	5	4	4	5	6	36	26	10.25	0.891831	-0.720153	-1.60891	0.0923329	-0.93648	-0.477046	0.212369	-0.4534	0.20094	0.157905	0.160368	0.186329
319	2	4	5	5	7	7	4	4	7	5	6	4	4	7	4	3	4	4	4	3	4	3	4	3	6	6	4	7	5	4	4	4	6	100	55	36	11.6	0.900089	0.648301	1.91597	1.7744	1.5407	2.12728	0.212369	0.175655	2.15894	0.833031	1.44026	0.186329
320	2	4	4	4	4	3	3	3	5	4	5	2	5	5	2	2	1	2	2	2	2	2	1	2	3	4	5	2	2	4	2	4	2	64	39	18	5.45	0.908347	0.648301	1.03475	0.933366	0.0543915	-0.477046	-0.418714	-0.4534	0.853606	0.157905	0.800311	-1.10411
321	2	4	4	4	1	1	3	3	3	3	1	3	4	2	4	2	4	3	3	3	2	3	3	4	3	3	4	2	2	3	4	3	3	64	24	31	6.3	0.916604	0.648301	1.03475	0.933366	-1.43192	-1.77921	-0.418714	-0.4534	-0.451726	-0.517221	-1.75946	-0.458893
322	1	4	3	3	6	4	5	3	6	5	5	4	4	5	4	4	2	2	4	3	4	2	2	3	6	4	3	5	3	4	4	6	6	36	47	30	10.975	0.924862	0.648301	0.15353	0.0923329	1.04526	0.174036	0.843452	-0.4534	1.50627	0.833031	0.800311	0.186329
323	1	1	1	1	2	3	2	2	2	4	4	4	4	1	3	3	3	2	3	2	3	2	2	3	7	4	6	5	6	5	4	6	4	1	28	26	9.775	0.93312	-1.40438	-1.60891	-1.58973	-0.93648	-0.477046	-1.0498	-1.08245	-1.10439	0.157905	0.160368	0.186329
324	1	4	3	2	2	4	4	1	2	4	4	4	4	2	2	2	2	2	2	2	2	2	1	2	5	3	3	5	6	6	3	5	6	24	31	19	11.1	0.941378	0.648301	0.15353	-0.7487	-0.93648	0.174036	0.212369	-1.71151	-1.10439	0.157905	0.160368	0.186329
325	1	3	4	3	2	3	4	1	2	2	2	1	1	3	4	3	3	4	2	3	3	3	3	4	5	4	4	3	5	6	6	4	5	36	21	32	10.125	0.949635	-0.035926	1.03475	0.0923329	-0.93648	-0.477046	0.212369	-1.71151	-1.10439	-1.19235	-1.11952	-1.74934
326	1	2	3	3	3	2	2	2	3	4	2	5	2	3	1	1	2	1	1	2	1	2	2	2	1	2	3	1	3	2	2	2	4	18	28	15	6.4	0.957893	-0.720153	0.15353	0.0923329	-0.441044	-1.12813	-1.0498	-1.08245	-0.451726	0.157905	-1.11952	0.831551
327	1	5	5	5	2	2	3	3	3	4	3	2	3	3	1	1	1	2	2	2	2	1	1	1	7	5	4	6	7	5	4	7	4	125	28	14	10.025	0.966151	1.33253	1.91597	1.7744	-0.93648	-1.12813	-0.418714	-0.4534	-0.451726	0.157905	-0.479576	-1.10411
328	1	2	3	2	7	5	4	6	7	4	6	4	5	6	1	2	1	2	2	1	1	2	2	1	2	4	3	2	2	3	3	2	2	12	54	15	4.825	0.974408	-0.720153	0.15353	-0.7487	1.5407	0.825119	0.212369	1.43376	2.15894	0.157905	1.44026	0.186329
329	1	5	4	5	7	5	5	7	5	4	4	6	7	5	4	3	4	3	3	3	3	4	3	3	6	6	5	4	6	7	4	4	4	100	55	33	9.65	0.982666	1.33253	1.03475	1.7744	1.5407	0.825119	0.843452	2.06282	0.853606	0.157905	0.160368	1.47677
330	1	4	4	2	6	6	5	4	6	5	6	5	4	4	1	1	1	2	1	1	1	1	1	2	7	6	7	4	7	4	6	5	5	32	51	12	11.25	0.990924	0.648301	1.03475	-0.7487	1.04526	1.4762	0.843452	0.175655	1.50627	0.833031	1.44026	0.831551
331	2	2	3	1	4	5	3	3	5	3	2	3	3	2	2	1	2	2	3	3	2	2	3	2	4	5	5	4	4	4	3	4	4	6	33	22	8.525	0.999181	-0.720153	0.15353	-1.58973	0.0543915	0.825119	-0.418714	-0.4534	0.853606	-0.517221	-1.11952	-0.458893
332	2	5	4	5	2	2	4	2	4	2	4	1	3	2	4	4	3	3	4	3	3	3	3	3	7	5	4	5	6	5	5	4	6	100	26	33	11.725	1.00744	1.33253	1.03475	1.7744	-0.93648	-1.12813	0.212369	-1.08245	0.20094	-1.19235	0.160368	-1.74934
333	1	2	3	2	5	3	3	4	3	4	6	3	4	4	3	2	2	3	2	3	2	3	3	3	6	6	4	4	6	4	5	4	6	12	39	26	11.475	1.0157	-0.720153	0.15353	-0.7487	0.549827	-0.477046	-0.418714	0.175655	-0.451726	0.157905	1.44026	-0.458893
334	2	1	2	1	6	4	4	6	5	4	4	4	4	5	3	3	2	2	2	2	3	2	2	3	5	6	4	4	3	4	4	4	3	2	46	24	7.55	1.02395	-1.40438	-0.727688	-1.58973	1.04526	0.174036	0.212369	1.43376	0.853606	0.157905	0.160368	0.186329
335	1	2	1	1	6	4	4	6	6	5	3	6	5	6	2	2	2	1	2	2	1	2	1	3	2	2	2	3	4	1	1	2	3	2	51	18	5.425	1.03221	-0.720153	-1.60891	-1.58973	1.04526	0.174036	0.212369	1.43376	1.50627	0.833031	-0.479576	1.47677
336	2	5	5	5	7	6	4	7	4	5	4	6	6	6	3	3	4	3	3	3	3	3	4	3	4	7	5	4	5	6	7	6	7	125	55	32	13.2	1.04047	1.33253	1.91597	1.7744	1.5407	1.4762	0.212369	2.06282	0.20094	0.833031	0.160368	1.47677
337	2	5	4	3	6	3	4	6	5	5	3	6	3	6	2	3	2	2	2	2	1	2	2	2	3	4	3	3	2	3	2	5	2	60	47	20	5.325	1.04873	1.33253	1.03475	0.0923329	1.04526	-0.477046	0.212369	1.43376	0.853606	0.833031	-0.479576	1.47677
338	1	5	3	5	7	6	5	7	6	5	4	5	4	6	4	3	4	3	4	3	3	4	3	3	6	6	4	6	6	5	6	6	5	75	55	34	11.125	1.05699	1.33253	0.15353	1.7744	1.5407	1.4762	0.843452	2.06282	1.50627	0.833031	0.160368	0.831551
339	1	2	2	1	6	5	6	5	5	3	6	4	4	6	2	3	3	3	2	3	2	3	1	1	5	5	6	5	6	5	3	5	5	4	50	23	10.5	1.06524	-0.720153	-0.727688	-1.58973	1.04526	0.825119	1.47453	0.80471	0.853606	-0.517221	1.44026	0.186329
340	1	4	4	3	2	2	3	3	1	4	2	2	4	4	3	3	2	2	2	3	3	2	3	2	4	2	3	3	2	3	4	5	5	48	27	25	8.75	1.0735	0.648301	1.03475	0.0923329	-0.93648	-1.12813	-0.418714	-0.4534	-1.75706	0.157905	-1.11952	-1.10411
341	2	5	3	5	6	5	3	3	5	5	5	4	4	3	4	3	4	3	4	2	4	2	3	4	7	7	4	4	5	4	4	4	4	75	43	33	9.275	1.08176	1.33253	0.15353	1.7744	1.04526	0.825119	-0.418714	-0.4534	0.853606	0.833031	0.800311	0.186329
342	1	5	4	5	4	5	5	4	4	3	2	5	3	2	1	2	1	1	1	2	2	1	2	1	2	1	4	4	3	3	4	2	1	100	37	14	3.975	1.09002	1.33253	1.03475	1.7744	0.0543915	0.825119	0.843452	0.175655	0.20094	-0.517221	-1.11952	0.831551
343	1	2	1	2	6	4	4	4	4	4	5	5	6	6	2	2	2	2	3	3	1	1	3	2	4	4	4	4	3	3	5	4	2	4	48	21	6.075	1.09827	-0.720153	-1.60891	-0.7487	1.04526	0.174036	0.212369	0.175655	0.20094	0.157905	0.800311	0.831551
344	2	1	2	1	1	2	2	2	3	2	3	1	1	1	1	2	1	2	2	2	2	2	1	1	1	4	3	4	2	4	4	4	1	2	18	16	4.35	1.10653	-1.40438	-0.727688	-1.58973	-1.43192	-1.12813	-1.0498	-1.08245	-0.451726	-1.19235	-0.479576	-1.74934
345	1	2	2	2	6	6	4	5	4	6	4	4	4	4	3	2	2	3	2	3	2	3	3	3	3	5	3	4	2	4	5	2	3	8	47	26	6.8	1.11479	-0.720153	-0.727688	-0.7487	1.04526	1.4762	0.212369	0.80471	0.20094	1.50816	0.160368	0.186329
346	2	3	4	3	2	2	3	4	3	2	3	4	4	2	2	2	3	2	2	3	2	3	3	1	3	4	3	4	2	3	2	3	2	36	29	23	5.2	1.12305	-0.035926	1.03475	0.0923329	-0.93648	-1.12813	-0.418714	0.175655	-0.451726	-1.19235	-0.479576	0.186329
347	1	5	3	3	5	6	5	7	7	7	5	5	5	5	4	4	3	4	3	4	4	3	4	3	7	4	6	7	5	4	4	6	6	45	57	36	11.975	1.1313	1.33253	0.15353	0.0923329	0.549827	1.4762	0.843452	2.06282	2.15894	2.18328	0.800311	0.831551
348	2	5	5	4	4	4	5	4	2	2	3	4	4	3	4	4	2	3	3	2	4	2	3	3	3	4	3	3	3	3	2	3	4	100	35	30	7.4	1.13956	1.33253	1.91597	0.933366	0.0543915	0.174036	0.843452	0.175655	-1.10439	-1.19235	-0.479576	0.186329
349	2	4	4	3	6	5	3	5	6	4	6	6	5	5	3	3	3	2	3	2	2	2	3	2	3	3	2	4	3	4	2	2	2	48	51	25	5.075	1.14782	0.648301	1.03475	0.0923329	1.04526	0.825119	-0.418714	0.80471	1.50627	0.157905	1.44026	1.47677
350	2	3	3	2	6	4	5	6	4	4	5	4	5	4	3	3	3	3	2	3	3	3	3	3	7	5	5	6	7	4	6	4	5	18	47	29	11	1.15608	-0.035926	0.15353	-0.7487	1.04526	0.174036	0.843452	1.43376	0.20094	0.157905	0.800311	0.186329
351	1	1	2	1	3	3	3	5	2	3	2	4	4	4	3	3	2	3	3	3	3	3	2	2	4	4	5	4	3	2	5	5	4	2	33	27	8.4	1.16434	-1.40438	-0.727688	-1.58973	-0.441044	-0.477046	-0.418714	0.80471	-1.10439	-0.517221	-1.11952	0.186329
352	1	1	2	1	1	2	1	2	2	4	2	1	2	4	4	2	2	2	3	3	3	3	3	3	1	1	2	4	2	1	2	3	2	2	21	28	4.2	1.17259	-1.40438	-0.727688	-1.58973	-1.43192	-1.12813	-1.68088	-1.08245	-1.10439	0.157905	-1.11952	-1.74934
353	1	1	2	2	5	4	5	5	4	4	4	4	5	4	1	2	1	2	1	2	2	1	1	2	7	4	6	6	6	6	4	6	5	4	44	15	11.125	1.18085	-1.40438	-0.727688	-0.7487	0.549827	0.174036	0.843452	0.80471	0.20094	0.157905	0.160368	0.186329
354	1	3	2	4	7	5	6	4	6	4	5	4	4	4	1	1	1	2	1	2	1	1	2	2	3	2	3	2	2	4	3	2	3	24	49	14	5.925	1.18911	-0.035926	-0.727688	0.933366	1.5407	0.825119	1.47453	0.175655	1.50627	0.157905	0.800311	0.186329
355	1	5	3	3	7	4	5	5	6	5	5	5	4	6	4	3	4	2	3	2	2	3	4	2	5	5	5	3	4	5	5	6	6	45	52	29	11.35	1.19737	1.33253	0.15353	0.0923329	1.5407	0.174036	0.843452	0.80471	1.50627	0.833031	0.800311	0.831551
356	1	4	2	3	6	5	5	6	5	5	4	5	5	5	1	2	2	1	1	2	1	1	1	2	6	6	6	5	6	5	6	5	4	24	51	14	10.025	1.20562	0.648301	-0.727688	0.0923329	1.04526	0.825119	0.843452	1.43376	0.853606	0.833031	0.160368	0.831551
357	1	2	2	1	1	2	1	2	2	2	2	1	2	1	1	1	1	1	1	1	1	2	1	1	1	2	1	1	1	2	1	1	1	4	16	11	2.35	1.21388	-0.720153	-0.727688	-1.58973	-1.43192	-1.12813	-1.68088	-1.08245	-1.10439	-1.19235	-1.11952	-1.74934
358	1	1	1	2	3	2	2	2	5	5	2	2	2	4	2	2	2	2	1	1	1	2	2	2	7	6	4	4	4	4	5	4	4	2	29	17	9.15	1.22214	-1.40438	-1.60891	-0.7487	-0.441044	-1.12813	-1.0498	-1.08245	0.853606	0.833031	-1.11952	-1.10411
359	2	3	2	3	4	2	3	5	2	4	5	2	4	5	3	3	3	3	3	3	3	2	2	3	6	6	3	6	6	6	4	3	6	18	36	28	11.6	1.2304	-0.035926	-0.727688	0.0923329	0.0543915	-1.12813	-0.418714	0.80471	-1.10439	0.157905	0.800311	-1.10411
360	2	5	4	3	2	3	2	2	4	3	1	4	4	2	3	2	3	3	3	3	2	2	3	3	3	3	4	5	2	2	3	2	3	60	27	27	6.3	1.23865	1.33253	1.03475	0.0923329	-0.93648	-0.477046	-1.0498	-1.08245	0.20094	-0.517221	-1.75946	0.186329
361	1	4	3	4	5	4	5	4	5	4	6	5	3	3	3	3	3	2	3	3	3	2	2	3	2	4	3	2	3	3	4	2	2	48	44	27	5.075	1.24691	0.648301	0.15353	0.933366	0.549827	0.174036	0.843452	0.175655	0.853606	0.157905	1.44026	0.831551
362	2	2	2	1	2	4	3	1	2	4	3	4	2	2	4	3	4	3	3	2	2	4	3	4	3	5	2	4	4	3	2	2	5	4	27	32	8.625	1.25517	-0.720153	-0.727688	-1.58973	-0.93648	0.174036	-0.418714	-1.71151	-1.10439	0.157905	-0.479576	0.186329
363	1	4	2	3	1	4	1	4	2	3	3	1	4	3	3	3	2	2	3	2	3	2	3	3	1	2	1	1	1	3	4	3	3	24	26	26	5.3	1.26343	0.648301	-0.727688	0.0923329	-1.43192	0.174036	-1.68088	0.175655	-1.10439	-0.517221	-0.479576	-1.74934
364	2	2	3	1	5	4	4	3	4	5	3	5	5	3	2	2	2	2	3	2	3	2	1	3	5	6	3	4	5	5	6	5	5	6	41	22	10.375	1.27169	-0.720153	0.15353	-1.58973	0.549827	0.174036	0.212369	-0.4534	0.20094	0.833031	-0.479576	0.831551
365	1	2	1	2	2	2	2	2	1	2	2	1	1	2	1	1	1	1	1	1	1	1	2	1	1	1	2	1	2	1	1	2	1	4	17	11	2.475	1.27994	-0.720153	-1.60891	-0.7487	-0.93648	-1.12813	-1.0498	-1.08245	-1.75706	-1.19235	-1.11952	-1.74934
366	1	1	2	1	4	4	4	3	4	2	4	5	3	3	1	1	2	1	1	1	1	1	2	2	3	2	4	2	4	5	4	4	2	2	36	13	5.7	1.2882	-1.40438	-0.727688	-1.58973	0.0543915	0.174036	0.212369	-0.4534	0.20094	-1.19235	0.160368	0.831551
367	1	5	5	4	5	3	5	6	3	4	6	4	4	4	1	2	1	2	2	2	2	1	1	1	5	4	3	5	6	6	5	4	5	100	44	15	10.25	1.29646	1.33253	1.91597	0.933366	0.549827	-0.477046	0.843452	1.43376	-0.451726	0.157905	1.44026	0.186329
368	1	2	3	3	2	4	3	3	3	4	2	3	4	3	3	3	2	3	2	3	3	2	2	3	4	5	3	5	3	2	2	3	3	18	31	26	6.675	1.30472	-0.720153	0.15353	0.0923329	-0.93648	0.174036	-0.418714	-0.4534	-0.451726	0.157905	-1.11952	-0.458893
369	1	1	2	3	6	6	6	4	5	4	4	6	5	4	1	1	2	2	1	2	1	1	1	2	1	3	1	1	3	1	2	2	3	6	50	14	5.05	1.31297	-1.40438	-0.727688	0.0923329	1.04526	1.4762	1.47453	0.175655	0.853606	0.157905	0.160368	1.47677
370	1	5	3	3	6	5	4	4	4	5	7	5	6	4	3	3	3	4	3	4	3	3	3	3	7	4	5	6	6	6	6	4	7	45	50	32	13.2	1.32123	1.33253	0.15353	0.0923329	1.04526	0.825119	0.212369	0.175655	0.20094	0.833031	2.0802	0.831551
371	2	4	3	4	6	6	6	6	4	5	4	6	4	5	4	3	4	2	3	4	3	2	3	4	6	4	5	5	5	6	6	5	5	48	52	32	10.75	1.32949	0.648301	0.15353	0.933366	1.04526	1.4762	1.47453	1.43376	0.20094	0.833031	0.160368	1.47677
372	2	5	3	5	5	4	5	4	4	5	4	5	3	4	2	2	2	1	3	2	1	3	3	2	1	4	3	1	3	2	2	1	2	75	43	21	4.325	1.33775	1.33253	0.15353	1.7744	0.549827	0.174036	0.843452	0.175655	0.20094	0.833031	0.160368	0.831551
373	2	4	3	3	1	4	1	1	1	3	2	3	1	1	4	3	4	4	2	3	4	2	3	4	6	4	6	4	7	7	7	6	4	36	18	33	10.275	1.346	0.648301	0.15353	0.0923329	-1.43192	0.174036	-1.68088	-1.71151	-1.75706	-0.517221	-1.11952	-0.458893
374	1	4	2	4	4	5	4	3	4	4	4	4	5	3	1	1	1	1	1	1	1	2	1	1	5	5	5	4	5	4	3	3	6	32	40	11	10.85	1.35426	0.648301	-0.727688	0.933366	0.0543915	0.825119	0.212369	-0.4534	0.20094	0.157905	0.160368	0.186329
375	2	1	1	2	6	6	5	5	5	4	5	6	5	4	3	2	2	2	3	3	2	3	2	2	5	4	4	3	5	5	6	3	3	2	51	24	7.675	1.36252	-1.40438	-1.60891	-0.7487	1.04526	1.4762	0.843452	0.80471	0.853606	0.157905	0.800311	1.47677
376	1	3	5	3	7	7	6	5	7	7	5	7	7	5	3	3	3	3	4	3	4	3	3	4	6	4	5	4	4	5	5	5	5	45	63	33	10.25	1.37078	-0.035926	1.91597	0.0923329	1.5407	2.12728	1.47453	0.80471	2.15894	2.18328	0.800311	2.12199
377	1	5	5	3	6	5	6	4	4	6	6	6	5	6	1	2	2	2	2	2	1	1	2	2	7	5	4	7	4	4	7	4	6	75	54	17	11.85	1.37904	1.33253	1.91597	0.0923329	1.04526	0.825119	1.47453	0.175655	0.20094	1.50816	1.44026	1.47677
378	1	4	3	4	4	3	4	2	2	4	4	4	3	4	2	1	3	3	3	2	1	2	2	1	7	5	6	5	6	5	6	5	4	48	34	20	10.025	1.38729	0.648301	0.15353	0.933366	0.0543915	-0.477046	0.212369	-1.08245	-1.10439	0.157905	0.160368	0.186329
379	1	4	3	5	7	4	5	6	4	6	6	6	4	7	3	4	3	3	3	3	3	4	3	3	7	6	4	4	6	7	5	6	6	60	55	32	12.225	1.39555	0.648301	0.15353	1.7744	1.5407	0.174036	0.843452	1.43376	0.20094	1.50816	1.44026	1.47677
380	1	2	3	2	2	2	3	2	2	2	4	2	4	1	2	3	1	2	3	3	2	2	2	1	4	5	5	4	5	5	5	5	4	12	24	21	9.15	1.40381	-0.720153	0.15353	-0.7487	-0.93648	-1.12813	-0.418714	-1.08245	-1.10439	-1.19235	0.160368	-1.10411
381	1	3	2	2	3	2	5	4	3	3	2	3	3	3	1	1	2	2	2	1	1	2	2	2	6	4	5	3	4	6	5	5	6	12	31	16	11.35	1.41207	-0.035926	-0.727688	-0.7487	-0.441044	-1.12813	0.843452	0.175655	-0.451726	-0.517221	-1.11952	-0.458893
382	2	5	3	5	7	6	6	4	5	6	4	5	6	5	2	1	3	2	3	2	2	2	1	2	7	7	5	6	7	7	5	6	4	75	54	20	10.65	1.42032	1.33253	0.15353	1.7744	1.5407	1.4762	1.47453	0.175655	0.853606	1.50816	0.160368	0.831551
383	1	3	2	2	1	2	2	2	4	1	1	2	2	1	2	3	2	3	2	1	1	2	3	3	3	4	2	3	4	5	3	5	2	12	18	22	5.825	1.42858	-0.035926	-0.727688	-0.7487	-1.43192	-1.12813	-1.0498	-1.08245	0.20094	-1.86747	-1.75946	-1.10411
384	2	1	1	2	2	4	2	4	2	2	2	3	1	2	3	3	2	2	2	2	2	3	2	2	6	6	5	5	4	6	6	5	4	2	24	23	9.775	1.43684	-1.40438	-1.60891	-0.7487	-0.93648	0.174036	-1.0498	0.175655	-1.10439	-1.19235	-1.11952	-0.458893
385	2	2	1	2	3	3	2	1	3	2	2	2	2	2	2	2	2	2	2	2	1	1	2	2	1	1	1	1	2	1	1	1	1	4	22	18	2.225	1.4451	-0.720153	-1.60891	-0.7487	-0.441044	-0.477046	-1.0498	-1.71151	-0.451726	-1.19235	-1.11952	-1.10411
386	2	2	2	2	4	3	3	3	5	5	3	5	5	5	3	2	2	2	2	2	2	3	3	2	7	6	4	4	4	4	4	6	6	8	41	23	11.475	1.45335	-0.720153	-0.727688	-0.7487	0.0543915	-0.477046	-0.418714	-0.4534	0.853606	0.833031	-0.479576	0.831551
387	2	1	1	1	3	4	2	3	4	3	3	4	2	3	4	2	3	2	4	4	4	3	2	3	2	2	4	2	3	2	3	4	3	1	31	31	6.05	1.46161	-1.40438	-1.60891	-1.58973	-0.441044	0.174036	-1.0498	-0.4534	0.20094	-0.517221	-0.479576	0.186329
388	2	3	3	3	6	6	5	5	6	4	5	5	5	4	4	3	4	3	3	4	3	3	3	3	4	4	4	4	4	4	4	4	6	27	51	33	10.6	1.46987	-0.035926	0.15353	0.0923329	1.04526	1.4762	0.843452	0.80471	1.50627	0.157905	0.800311	0.831551
389	1	3	3	3	3	2	4	5	3	3	2	3	3	2	3	2	3	3	2	3	2	3	2	2	5	3	6	4	5	4	6	6	5	27	30	25	10.375	1.47813	-0.035926	0.15353	0.0923329	-0.441044	-1.12813	0.212369	0.80471	-0.451726	-0.517221	-1.11952	-0.458893
390	2	5	3	4	3	2	3	4	5	4	4	3	2	2	4	3	4	3	3	2	3	2	4	4	3	2	5	3	3	5	4	5	4	60	32	32	8.15	1.48639	1.33253	0.15353	0.933366	-0.441044	-1.12813	-0.418714	0.175655	0.853606	0.157905	0.160368	-0.458893
391	2	3	2	3	1	3	3	2	3	3	3	3	3	1	1	2	2	1	1	1	2	2	1	1	5	3	4	5	4	3	6	5	3	18	25	14	7.675	1.49464	-0.035926	-0.727688	0.0923329	-1.43192	-0.477046	-0.418714	-1.08245	-0.451726	-0.517221	-0.479576	-0.458893
392	2	3	4	3	1	1	1	3	1	3	2	3	2	1	2	2	1	2	2	1	2	3	3	2	5	4	4	4	5	4	6	3	4	36	18	20	8.775	1.5029	-0.035926	1.03475	0.0923329	-1.43192	-1.77921	-1.68088	-0.4534	-1.75706	-0.517221	-1.11952	-0.458893
393	2	2	2	1	1	3	3	2	4	3	1	3	2	3	3	2	3	2	2	2	3	3	2	2	5	4	5	5	3	5	4	6	3	4	25	24	7.925	1.51116	-0.720153	-0.727688	-1.58973	-1.43192	-0.477046	-0.418714	-1.08245	0.20094	-0.517221	-1.75946	-0.458893
394	2	1	1	1	2	1	2	1	2	1	1	2	1	1	1	1	1	1	1	2	1	2	1	1	1	1	1	1	1	2	1	1	1	1	14	12	2.225	1.51942	-1.40438	-1.60891	-1.58973	-0.93648	-1.77921	-1.0498	-1.71151	-1.10439	-1.86747	-1.75946	-1.10411
395	1	5	3	3	3	3	4	3	5	3	4	3	5	2	3	3	2	2	3	2	2	3	2	2	6	6	3	4	3	5	6	4	6	45	35	24	11.225	1.52767	1.33253	0.15353	0.0923329	-0.441044	-0.477046	0.212369	-0.4534	0.853606	-0.517221	0.160368	-0.458893
396	1	4	3	4	4	4	3	2	3	3	3	4	3	2	3	2	2	3	2	3	2	3	2	3	4	5	4	2	4	3	4	3	3	48	31	25	6.925	1.53593	0.648301	0.15353	0.933366	0.0543915	0.174036	-0.418714	-1.08245	-0.451726	-0.517221	-0.479576	0.186329
397	2	5	4	3	3	3	4	2	5	3	4	3	3	3	4	2	4	3	4	2	4	4	3	2	7	4	4	6	6	6	7	4	4	60	33	32	9.9	1.54419	1.33253	1.03475	0.0923329	-0.441044	-0.477046	0.212369	-1.08245	0.853606	-0.517221	0.160368	-0.458893
398	2	4	3	4	3	5	3	4	3	2	4	4	3	2	3	2	2	2	2	2	3	3	2	2	6	4	4	4	3	6	6	5	3	48	33	23	8.05	1.55245	0.648301	0.15353	0.933366	-0.441044	0.825119	-0.418714	0.175655	-0.451726	-1.19235	0.160368	0.186329
399	2	4	3	4	3	3	4	4	5	4	3	4	4	2	2	2	1	3	2	1	2	3	3	2	7	7	5	7	7	6	5	4	5	48	36	21	11.5	1.5607	0.648301	0.15353	0.933366	-0.441044	-0.477046	0.212369	0.175655	0.853606	0.157905	-0.479576	0.186329
400	2	3	3	3	1	1	3	2	3	1	2	2	3	1	2	2	2	3	2	2	1	2	2	1	7	4	5	4	7	5	5	4	4	27	19	19	9.525	1.56896	-0.035926	0.15353	0.0923329	-1.43192	-1.77921	-0.418714	-1.08245	-0.451726	-1.86747	-1.11952	-1.10411
401	1	3	2	4	1	2	4	1	2	2	1	3	3	2	3	3	3	2	2	3	3	3	3	3	5	5	4	5	6	3	3	4	5	24	21	28	9.875	1.57722	-0.035926	-0.727688	0.933366	-1.43192	-1.12813	0.212369	-1.71151	-1.10439	-1.19235	-1.75946	-0.458893
402	2	2	3	3	1	3	1	1	4	3	4	2	4	4	2	2	2	2	3	3	3	2	1	1	6	6	6	4	5	3	6	4	6	18	27	21	11.6	1.58548	-0.720153	0.15353	0.0923329	-1.43192	-0.477046	-1.68088	-1.71151	0.20094	-0.517221	0.160368	-1.10411
403	2	1	1	1	1	2	3	3	2	4	3	2	2	2	2	2	1	3	2	2	1	1	1	2	2	2	1	1	2	2	2	4	3	1	24	17	5.3	1.59374	-1.40438	-1.60891	-1.58973	-1.43192	-1.12813	-0.418714	-0.4534	-1.10439	0.157905	-0.479576	-1.10411
404	1	3	4	4	6	5	3	3	6	6	4	6	6	3	3	3	3	3	2	2	2	3	3	3	6	4	4	4	6	3	3	6	4	48	48	27	8.9	1.60199	-0.035926	1.03475	0.933366	1.04526	0.825119	-0.418714	-0.4534	1.50627	1.50816	0.160368	1.47677
405	2	5	4	4	4	5	5	3	3	5	2	5	4	4	2	2	3	2	1	2	3	2	1	2	4	3	5	3	4	4	5	5	3	80	40	20	7.425	1.61025	1.33253	1.03475	0.933366	0.0543915	0.825119	0.843452	-0.4534	-0.451726	0.833031	-1.11952	0.831551
406	2	1	2	2	1	1	1	1	3	3	1	3	2	3	4	3	3	3	3	3	3	2	2	3	5	5	4	3	4	4	6	6	6	4	19	29	11.225	1.61851	-1.40438	-0.727688	-0.7487	-1.43192	-1.77921	-1.68088	-1.71151	-0.451726	-0.517221	-1.75946	-0.458893
407	2	2	3	3	3	2	4	3	2	5	4	3	3	3	3	2	2	3	2	3	2	2	3	2	5	4	4	5	6	4	5	4	4	18	32	24	9.025	1.62677	-0.720153	0.15353	0.0923329	-0.441044	-1.12813	0.212369	-0.4534	-1.10439	0.833031	0.160368	-0.458893
408	2	5	4	4	5	5	4	6	4	5	4	4	4	3	1	2	2	2	1	2	2	1	1	1	2	1	2	4	2	4	3	4	3	80	44	15	6.05	1.63502	1.33253	1.03475	0.933366	0.549827	0.825119	0.212369	1.43376	0.20094	0.833031	0.160368	0.186329
409	2	1	3	2	6	3	3	4	6	6	4	6	5	6	3	2	3	2	2	3	2	3	3	2	3	4	3	2	3	5	3	3	3	6	49	25	6.55	1.64328	-1.40438	0.15353	-0.7487	1.04526	-0.477046	-0.418714	0.175655	1.50627	1.50816	0.160368	1.47677
410	1	1	1	2	4	3	4	5	3	5	2	4	3	3	3	2	3	3	3	2	3	3	3	2	7	6	6	4	5	4	5	5	6	2	36	27	11.85	1.65154	-1.40438	-1.60891	-0.7487	0.0543915	-0.477046	0.212369	0.80471	-0.451726	0.833031	-1.11952	0.186329
411	1	5	4	3	2	3	2	3	3	3	2	3	1	2	3	2	2	3	3	2	3	3	3	3	6	5	6	3	4	5	4	5	4	60	24	27	9.15	1.6598	1.33253	1.03475	0.0923329	-0.93648	-0.477046	-1.0498	-0.4534	-0.451726	-0.517221	-1.11952	-0.458893
412	2	2	1	2	1	2	1	2	1	2	2	2	1	1	2	1	2	2	1	2	2	1	2	2	2	1	1	1	2	1	1	2	1	4	15	17	2.475	1.66805	-0.720153	-1.60891	-0.7487	-1.43192	-1.12813	-1.68088	-1.08245	-1.75706	-1.19235	-1.11952	-1.10411
413	2	5	3	4	3	4	4	5	2	4	4	4	3	5	3	2	2	3	3	3	3	3	3	3	7	4	6	5	4	4	7	6	4	60	38	28	9.775	1.67631	1.33253	0.15353	0.933366	-0.441044	0.174036	0.212369	0.80471	-1.10439	0.157905	0.160368	0.186329
414	2	2	1	3	4	5	3	3	2	5	5	4	4	3	2	2	3	2	2	2	2	3	2	3	5	3	4	3	5	4	5	6	5	6	38	23	9.875	1.68457	-0.720153	-1.60891	0.0923329	0.0543915	0.825119	-0.418714	-0.4534	-1.10439	0.833031	0.800311	0.186329
415	2	5	4	4	1	4	3	3	2	3	3	1	2	1	2	2	2	2	2	3	2	2	2	3	5	5	3	6	4	4	6	3	5	80	23	22	10	1.69283	1.33253	1.03475	0.933366	-1.43192	0.174036	-0.418714	-0.4534	-1.10439	-0.517221	-0.479576	-1.74934
416	2	5	3	5	7	7	5	5	6	5	7	6	5	5	3	3	3	3	3	3	3	3	3	3	6	5	6	6	6	5	5	5	5	75	58	30	11	1.70109	1.33253	0.15353	1.7744	1.5407	2.12728	0.843452	0.80471	1.50627	0.833031	2.0802	1.47677
417	2	4	2	3	6	5	5	4	3	4	5	3	5	5	2	2	1	2	1	2	1	1	1	2	6	6	4	5	4	3	4	6	6	24	45	15	11.35	1.70934	0.648301	-0.727688	0.0923329	1.04526	0.825119	0.843452	0.175655	-0.451726	0.157905	0.800311	-0.458893
418	2	5	3	4	5	3	5	5	5	4	3	4	5	4	3	3	3	3	2	3	3	3	3	2	3	4	5	5	4	3	3	3	5	60	43	28	9.25	1.7176	1.33253	0.15353	0.933366	0.549827	-0.477046	0.843452	0.80471	0.853606	0.157905	-0.479576	0.186329
419	1	5	5	4	6	4	6	7	4	5	5	4	7	6	4	4	4	4	4	4	3	4	3	3	4	4	5	7	6	5	7	5	5	100	54	37	10.875	1.72586	1.33253	1.91597	0.933366	1.04526	0.174036	1.47453	2.06282	0.20094	0.833031	0.800311	0.186329
[truncated: 26 more columns]
